# Supplementary material for: The Phloem Intercalated With Xylem-Correlated 3 Receptor-Like Kinase Constitutively Interacts With Brassinosteroid Insensitive 1-Associated Receptor Kinase 1 and Is Involved in Vascular Development in Arabidopsis
Source: Front Plant Sci. 2022 Jan 11;12:706633. doi: 10.3389/fpls.2021.706633 (PMC8786740; doi:10.3389/fpls.2021.706633)
Supplement: Supplementary Table 1 — Protein groups obtained after MaxQuant analysis of mock and estradiol-treated BAK1pro:BAK1-GFP/bak1-4/iGLV6. Protein groups are ordered by the intensity-based absolute quantification (iBAQ) values. [file Table_1.XLSX]

## Sheet: proteinGroups
	Protein IDs	Majority protein IDs	Peptide counts (all)	Peptide counts (razor+unique)	Peptide counts (unique)	Protein names	Gene names	Fasta headers	Number of proteins	Peptides	Razor + unique peptides	Unique peptides	Peptides _mock_rep1	Peptides _mock_rep2	Peptides _mock_rep3	Peptides _Est_rep1	Peptides _Est_rep2	Peptides _Est_rep3	Razor + unique peptides _mock_rep1	Razor + unique peptides _mock_rep2	Razor + unique peptides _mock_rep3	Razor + unique peptides _Est_rep1	Razor + unique peptides _Est_rep2	Razor + unique peptides _Est_rep3	Unique peptides _mock_rep1	Unique peptides _mock_rep2	Unique peptides _mock_rep3	Unique peptides _Est_rep1	Unique peptides _Est_rep2	Unique peptides _Est_rep3	Sequence coverage [%]	Unique + razor sequence coverage [%]	Unique sequence coverage [%]	Mol. weight [kDa]	Sequence length	Sequence lengths	Q-value	Identification type _mock_rep1	Identification type _mock_rep2	Identification type _mock_rep3	Identification type _Est_rep1	Identification type _Est_rep2	Identification type _Est_rep3	Sequence coverage _mock_rep1 [%]	Sequence coverage _mock_rep2 [%]	Sequence coverage _mock_rep3 [%]	Sequence coverage _Est_rep1 [%]	Sequence coverage _Est_rep2 [%]	Sequence coverage _Est_rep3 [%]
	REV__O23406	REV__O23406	1	1	1			>sp|O23406|U75D1_ARATH UDP-glycosyltransferase 75D1 OS=Arabidopsis thaliana GN=UGT75D1 PE=2 SV=2	1	1	1	1	1	1	1	1	1	1	1	1	1	1	1	1	1	1	1	1	1	1	0	0	0	53.866	474	474	0.0035461	By MS/MS	By MS/MS	By MS/MS	By MS/MS	By MS/MS	By MS/MS	0	0	0	0	0	0
	REV__Q9M329	REV__Q9M329	1	1	1			>tr|Q9M329|Q9M329_ARATH At3g53980 OS=Arabidopsis thaliana GN=F5K20_280 PE=4 SV=1	1	1	1	1	0	0	1	1	0	0	0	0	1	1	0	0	0	0	1	1	0	0	0	0	0	11.723	114	114	0.0085714	By matching	By matching	By MS/MS	By matching	By matching	By matching	0	0	0	0	0	0
	B3H4M8	B3H4M8	1	1	1		CPuORF32	>tr|B3H4M8|B3H4M8_ARATH Conserved peptide upstream open reading frame 32 OS=Arabidopsis thaliana GN=CPuORF32 PE=4 SV=1	1	1	1	1	0	0	0	0	0	1	0	0	0	0	0	1	0	0	0	0	0	1	40	40	40	2.9083	25	25	1	By matching	By matching	By matching	By matching	By matching	By MS/MS	0	0	0	0	0	40
	REV__Q39224	REV__Q39224	1	1	1			>sp|Q39224|SRG1_ARATH Protein SRG1 OS=Arabidopsis thaliana GN=SRG1 PE=2 SV=1	1	1	1	1	1	1	1	1	1	1	1	1	1	1	1	1	1	1	1	1	1	1	0	0	0	41.039	358	358	0.005848	By matching	By matching	By matching	By matching	By matching	By MS/MS	0	0	0	0	0	0
	Q9SLJ2	Q9SLJ2	3	3	3		F20D21.23	>tr|Q9SLJ2|Q9SLJ2_ARATH At1g54410 OS=Arabidopsis thaliana GN=F20D21.23 PE=4 SV=1	1	3	3	3	3	3	3	3	3	3	3	3	3	3	3	3	3	3	3	3	3	3	26.5	26.5	26.5	10.796	98	98	0	By MS/MS	By MS/MS	By MS/MS	By MS/MS	By MS/MS	By MS/MS	26.5	26.5	26.5	26.5	26.5	26.5
BAK1	Q94F62;F4JIX9;Q94AG2;Q9SKG5;Q9XIC7;Q8LPS5;Q8GX94;Q93ZS4;Q8GX23;C0LGU1	Q94F62;F4JIX9	20;20;8;7;6;5;1;1;1;1	20;20;8;7;6;5;1;1;1;1	20;20;8;7;6;5;1;1;1;1	BRASSINOSTEROID INSENSITIVE 1-associated receptor kinase 1	BAK1	>sp|Q94F62|BAK1_ARATH BRASSINOSTEROID INSENSITIVE 1-associated receptor kinase 1 OS=Arabidopsis thaliana GN=BAK1 PE=1 SV=2;>tr|F4JIX9|F4JIX9_ARATH BRASSINOSTEROID INSENSITIVE 1-associated receptor kinase 1 OS=Arabidopsis thaliana GN=BAK1 PE=2 SV=1	10	20	20	20	18	19	19	19	19	19	18	19	19	19	19	19	18	19	19	19	19	19	42.3	42.3	42.3	68.16	615	615;662;625;620;628;601;604;632;670;959	0	By MS/MS	By MS/MS	By MS/MS	By MS/MS	By MS/MS	By MS/MS	36.6	41.1	37.7	41.1	41.1	41.1
BIR3	O04567;O04567-2;C0LGI5	O04567;O04567-2	31;16;4	31;16;4	31;16;4	Probable inactive receptor kinase At1g27190		>sp|O04567|Y1719_ARATH Probable inactive receptor kinase At1g27190 OS=Arabidopsis thaliana GN=At1g27190 PE=1 SV=1;>sp|O04567-2|Y1719_ARATH Isoform 2 of Probable inactive receptor kinase At1g27190 OS=Arabidopsis thaliana GN=At1g27190	3	31	31	31	29	30	30	29	27	29	29	30	30	29	27	29	29	30	30	29	27	29	51.2	51.2	51.2	65.423	601	601;307;591	0	By MS/MS	By MS/MS	By MS/MS	By MS/MS	By MS/MS	By MS/MS	46.9	51.2	46.9	51.2	46.4	46.9
	Q9M9W1	Q9M9W1	9	9	1	60S ribosomal protein L22-2	RPL22B	>sp|Q9M9W1|RL222_ARATH 60S ribosomal protein L22-2 OS=Arabidopsis thaliana GN=RPL22B PE=2 SV=1	1	9	9	1	7	8	7	9	8	8	7	8	7	9	8	8	1	1	1	1	1	1	47.6	47.6	9.7	14.018	124	124	0	By MS/MS	By MS/MS	By MS/MS	By MS/MS	By MS/MS	By MS/MS	41.1	41.1	41.1	47.6	41.1	41.1
	Q9ZWT3	Q9ZWT3	1	1	1	Probable inorganic phosphate transporter 1-6	PHT1-6	>sp|Q9ZWT3|PHT16_ARATH Probable inorganic phosphate transporter 1-6 OS=Arabidopsis thaliana GN=PHT1-6 PE=2 SV=1	1	1	1	1	1	1	1	1	1	1	1	1	1	1	1	1	1	1	1	1	1	1	1.9	1.9	1.9	56.246	516	516	0.0032362	By matching	By matching	By matching	By MS/MS	By MS/MS	By matching	1.9	1.9	1.9	1.9	1.9	1.9
BIR2	Q9LSI9	Q9LSI9	23	23	23		LRR-RLK	>tr|Q9LSI9|Q9LSI9_ARATH Leucine-rich repeat protein kinase-like protein OS=Arabidopsis thaliana GN=At3g28450/MFJ20_13 PE=2 SV=1	1	23	23	23	21	21	23	22	21	21	21	21	23	22	21	21	21	21	23	22	21	21	47.1	47.1	47.1	66.944	605	605	0	By MS/MS	By MS/MS	By MS/MS	By MS/MS	By MS/MS	By MS/MS	44.1	44.1	47.1	45.3	44.1	44.1
	O81916	O81916	1	1	1	Uncharacterized calcium-binding protein At1g02270		>sp|O81916|YC22_ARATH Uncharacterized calcium-binding protein At1g02270 OS=Arabidopsis thaliana GN=At1g02270 PE=2 SV=2	1	1	1	1	0	0	1	0	0	1	0	0	1	0	0	1	0	0	1	0	0	1	3.1	3.1	3.1	55.474	484	484	1	By matching	By matching	By matching	By matching	By matching	By MS/MS	0	0	3.1	0	0	3.1
	Q9T043	Q9T043	7	7	2	60S ribosomal protein L14-2	RPL14B	>sp|Q9T043|RL142_ARATH 60S ribosomal protein L14-2 OS=Arabidopsis thaliana GN=RPL14B PE=2 SV=1	1	7	7	2	7	7	7	7	6	6	7	7	7	7	6	6	2	2	2	2	2	2	43.3	43.3	14.9	15.505	134	134	0	By MS/MS	By MS/MS	By MS/MS	By MS/MS	By MS/MS	By MS/MS	43.3	43.3	43.3	43.3	42.5	42.5
	F4IAE9	F4IAE9	1	1	1	ATPase family AAA domain-containing protein At1g05910		>sp|F4IAE9|Y1591_ARATH ATPase family AAA domain-containing protein At1g05910 OS=Arabidopsis thaliana GN=At1g05910 PE=2 SV=1	1	1	1	1	1	1	1	1	1	1	1	1	1	1	1	1	1	1	1	1	1	1	1.3	1.3	1.3	133.78	1210	1210	1	By MS/MS	By MS/MS	By matching	By matching	By matching	By MS/MS	1.3	1.3	1.3	1.3	1.3	1.3
	Q9ASR0;Q56YW9	Q9ASR0;Q56YW9	20;20	20;20	3;3	Tubulin beta-3 chain;Tubulin beta-2 chain	TUBB3;TUBB2	>sp|Q9ASR0|TBB3_ARATH Tubulin beta-3 chain OS=Arabidopsis thaliana GN=TUBB3 PE=2 SV=2;>sp|Q56YW9|TBB2_ARATH Tubulin beta-2 chain OS=Arabidopsis thaliana GN=TUBB2 PE=2 SV=2	2	20	20	3	18	19	20	19	18	19	18	19	20	19	18	19	3	3	3	3	3	3	53.8	53.8	8.4	50.733	450	450;450	0	By MS/MS	By MS/MS	By MS/MS	By MS/MS	By MS/MS	By MS/MS	48.7	52	53.8	52	51.8	52
	CON__P07477	CON__P07477	1	1	1			>P07477 SWISS-PROT:P07477 Tax_Id=9606 Gene_Symbol=PRSS1 Trypsin-1 precursor	1	1	1	1	1	1	1	1	1	1	1	1	1	1	1	1	1	1	1	1	1	1	4	4	4	26.558	247	247	0	By MS/MS	By MS/MS	By MS/MS	By MS/MS	By MS/MS	By MS/MS	4	4	4	4	4	4
	Q9M1P5;Q9LQC8;Q6ID97;P36397;P0DH91;Q9LYJ3	Q9M1P5;Q9LQC8;Q6ID97;P36397;P0DH91;Q9LYJ3	8;8;8;8;8;8	8;8;8;8;8;8	8;8;8;8;8;8	ADP-ribosylation factor 2-A;ADP-ribosylation factor 1;ADP-ribosylation factor 2-B	T17J13.250;ARF2-A;ARFA1F;ARF1;ARF2-B;T15N1_160	>tr|Q9M1P5|Q9M1P5_ARATH ADP-ribosylation factor A1E OS=Arabidopsis thaliana GN=T17J13.250 PE=2 SV=1;>sp|Q9LQC8|ARF2A_ARATH ADP-ribosylation factor 2-A OS=Arabidopsis thaliana GN=ARF2-A PE=2 SV=2;>tr|Q6ID97|Q6ID97_ARATH ADP-ribosylation factor A1F OS=Arabid	6	8	8	8	8	8	7	7	8	8	8	8	7	7	8	8	8	8	7	7	8	8	57.5	57.5	57.5	20.607	181	181;181;181;181;181;188	0	By MS/MS	By MS/MS	By MS/MS	By MS/MS	By MS/MS	By MS/MS	57.5	57.5	45.9	47.5	57.5	57.5
	Q0WV25;B9DGT7	Q0WV25;B9DGT7	18;18	18;18	1;1	Tubulin alpha-4 chain;Tubulin alpha-2 chain	TUBA4;TUBA2	>sp|Q0WV25|TBA4_ARATH Tubulin alpha-4 chain OS=Arabidopsis thaliana GN=TUBA4 PE=2 SV=2;>sp|B9DGT7|TBA2_ARATH Tubulin alpha-2 chain OS=Arabidopsis thaliana GN=TUBA2 PE=2 SV=2	2	18	18	1	18	17	14	17	17	18	18	17	14	17	17	18	1	1	0	1	1	1	61.3	61.3	3.1	49.54	450	450;450	0	By MS/MS	By MS/MS	By MS/MS	By MS/MS	By MS/MS	By MS/MS	61.3	59.6	45.1	57.6	57.3	61.3
	P42737;F4K874;A8MQY4;F4K875;F4K873	P42737;F4K874;A8MQY4;F4K875;F4K873	14;13;12;12;12	14;13;12;12;12	8;7;7;7;7	Carbonic anhydrase 2, chloroplastic;Carbonic anhydrase	CA2	>sp|P42737|CAH2_ARATH Carbonic anhydrase 2, chloroplastic OS=Arabidopsis thaliana GN=CA2 PE=1 SV=2;>tr|F4K874|F4K874_ARATH Carbonic anhydrase OS=Arabidopsis thaliana GN=CA2 PE=2 SV=1;>tr|A8MQY4|A8MQY4_ARATH Carbonic anhydrase OS=Arabidopsis thaliana GN=CA2	5	14	14	8	13	12	12	14	13	14	13	12	12	14	13	14	7	7	7	8	7	8	68	68	37.5	28.344	259	259;331;310;330;330	0	By MS/MS	By MS/MS	By MS/MS	By MS/MS	By MS/MS	By MS/MS	64.5	56.4	56.4	68	64.5	68
	Q39141;Q8VZ87;P0CJ48;P04778;Q39142;Q9SHR7;Q9S7J7;Q9XF87	Q39141;Q8VZ87;P0CJ48;P04778;Q39142;Q9SHR7;Q9S7J7;Q9XF87	4;4;4;4;3;2;2;2	4;4;4;4;3;2;2;2	4;4;4;4;3;2;2;2	Chlorophyll a-b binding protein 3, chloroplastic;Chlorophyll a-b binding protein 2, chloroplastic;Chlorophyll a-b binding protein 1, chloroplastic	Lhb1B2;LHCB1.2;LHCB1.1;LHCB1.3;Lhb1B1;LHCB2.1;At2g05070/F1O13.20;Lhcb2:4	>tr|Q39141|Q39141_ARATH At2g34420/T31E10.24 OS=Arabidopsis thaliana GN=Lhb1B2 PE=2 SV=1;>sp|Q8VZ87|CB1B_ARATH Chlorophyll a-b binding protein 3, chloroplastic OS=Arabidopsis thaliana GN=LHCB1.2 PE=1 SV=2;>sp|P0CJ48|CB1A_ARATH Chlorophyll a-b binding protei	8	4	4	4	4	4	3	4	4	3	4	4	3	4	4	3	4	4	3	4	4	3	17	17	17	28.054	265	265;267;267;267;266;265;265;266	0	By MS/MS	By MS/MS	By MS/MS	By MS/MS	By MS/MS	By MS/MS	17	17	10.6	17	17	10.6
	CON__P04264;CON__Q6IFZ6;CON__H-INV:HIT000016045;CON__P05787;CON__Q9R0H5;CON__Q6NXH9	CON__P04264	24;2;1;1;1;1	24;2;1;1;1;1	15;0;0;0;0;0			>P04264 SWISS-PROT:P04264 Tax_Id=9606 Gene_Symbol=KRT1 Keratin, type II cytoskeletal 1	6	24	24	15	23	21	20	16	23	21	23	21	20	16	23	21	14	12	11	9	14	13	39.4	39.4	26.4	66.017	644	644;572;99;483;524;539	0	By MS/MS	By MS/MS	By MS/MS	By MS/MS	By MS/MS	By MS/MS	39.4	32.8	28	25.6	39.4	34
	Q8W4H7;Q8GTY0;Q0WL56;P0DH99;F4HUA0;A8MSE8	Q8W4H7;Q8GTY0;Q0WL56;P0DH99;F4HUA0;A8MSE8	10;10;10;10;9;8	10;10;10;10;9;8	10;10;10;10;9;8	Elongation factor 1-alpha 2;Elongation factor 1-alpha 4;Elongation factor 1-alpha 3;Elongation factor 1-alpha 1;Elongation factor 1-alpha	A2;A4;A3;A1	>sp|Q8W4H7|EF1A2_ARATH Elongation factor 1-alpha 2 OS=Arabidopsis thaliana GN=A2 PE=1 SV=2;>sp|Q8GTY0|EF1A4_ARATH Elongation factor 1-alpha 4 OS=Arabidopsis thaliana GN=A4 PE=1 SV=2;>sp|Q0WL56|EF1A3_ARATH Elongation factor 1-alpha 3 OS=Arabidopsis thaliana	6	10	10	10	10	10	10	10	10	9	10	10	10	10	10	9	10	10	10	10	10	9	27.2	27.2	27.2	49.502	449	449;449;449;449;372;400	0	By MS/MS	By MS/MS	By MS/MS	By MS/MS	By MS/MS	By MS/MS	27.2	27.2	27.2	27.2	27.2	22.7
	Q93VG5;Q9FIF3	Q93VG5	7;3	7;3	7;3	40S ribosomal protein S8-1	RPS8A	>sp|Q93VG5|RS81_ARATH 40S ribosomal protein S8-1 OS=Arabidopsis thaliana GN=RPS8A PE=2 SV=1	2	7	7	7	7	7	7	7	7	7	7	7	7	7	7	7	7	7	7	7	7	7	41	41	41	24.993	222	222;210	0	By MS/MS	By MS/MS	By MS/MS	By MS/MS	By MS/MS	By MS/MS	41	41	41	41	41	41
	Q940B0	Q940B0	7	7	2	60S ribosomal protein L18-3	RPL18C	>sp|Q940B0|RL183_ARATH 60S ribosomal protein L18-3 OS=Arabidopsis thaliana GN=RPL18C PE=2 SV=1	1	7	7	2	7	7	7	7	7	7	7	7	7	7	7	7	2	2	2	2	2	2	41.2	41.2	11.8	20.967	187	187	0	By MS/MS	By MS/MS	By MS/MS	By MS/MS	By MS/MS	By MS/MS	41.2	41.2	41.2	41.2	41.2	41.2
	Q38882;P58766	Q38882	31;1	31;1	23;0	Phospholipase D alpha 1	PLDALPHA1	>sp|Q38882|PLDA1_ARATH Phospholipase D alpha 1 OS=Arabidopsis thaliana GN=PLDALPHA1 PE=1 SV=2	2	31	31	23	28	28	29	31	28	28	28	28	29	31	28	28	21	21	22	23	22	21	52.3	52.3	42.6	91.847	810	810;820	0	By MS/MS	By MS/MS	By MS/MS	By MS/MS	By MS/MS	By MS/MS	48.5	47.3	47.2	52.3	47.2	45.7
	F4IGR3;Q9SLF7	F4IGR3;Q9SLF7	4;4	4;4	2;2	60S acidic ribosomal protein P2-2	RPP2B	>tr|F4IGR3|F4IGR3_ARATH 60S acidic ribosomal protein P2-2 OS=Arabidopsis thaliana GN=AT2G27710 PE=2 SV=1;>sp|Q9SLF7|RLA22_ARATH 60S acidic ribosomal protein P2-2 OS=Arabidopsis thaliana GN=RPP2B PE=2 SV=1	2	4	4	2	4	4	4	4	4	4	4	4	4	4	4	4	2	2	2	2	2	2	45.9	45.9	33.7	10.243	98	98;115	0	By MS/MS	By MS/MS	By MS/MS	By MS/MS	By MS/MS	By MS/MS	45.9	45.9	45.9	45.9	45.9	45.9
	Q9LUT2	Q9LUT2	13	13	6	S-adenosylmethionine synthase 4	METK4	>sp|Q9LUT2|METK4_ARATH S-adenosylmethionine synthase 4 OS=Arabidopsis thaliana GN=METK4 PE=1 SV=1	1	13	13	6	13	13	13	13	13	13	13	13	13	13	13	13	6	6	6	6	6	6	44.8	44.8	22.1	42.795	393	393	0	By MS/MS	By MS/MS	By MS/MS	By MS/MS	By MS/MS	By MS/MS	44.8	44.8	44.8	44.8	44.8	44.8
	P43286;Q9FF53	P43286	5;1	5;1	4;1	Aquaporin PIP2-1	PIP2-1	>sp|P43286|PIP21_ARATH Aquaporin PIP2-1 OS=Arabidopsis thaliana GN=PIP2-1 PE=1 SV=1	2	5	5	4	5	5	5	5	5	5	5	5	5	5	5	5	4	4	4	4	4	4	17.8	17.8	14.3	30.474	287	287;291	0	By MS/MS	By MS/MS	By MS/MS	By MS/MS	By MS/MS	By MS/MS	17.8	17.8	17.8	17.8	17.8	17.8
	P51418;Q8L7K0;A8MRF3;Q9LUD4	P51418;Q8L7K0;A8MRF3;Q9LUD4	10;7;7;5	10;7;7;5	10;7;7;5	60S ribosomal protein L18a-2;60S ribosomal protein L18a;60S ribosomal protein L18a-3	RPL18AB;At1g29970;RPL18AA;RPL18AC	>sp|P51418|R18A2_ARATH 60S ribosomal protein L18a-2 OS=Arabidopsis thaliana GN=RPL18AB PE=1 SV=2;>tr|Q8L7K0|Q8L7K0_ARATH 60S ribosomal protein L18a OS=Arabidopsis thaliana GN=At1g29970 PE=2 SV=1;>tr|A8MRF3|A8MRF3_ARATH 60S ribosomal protein L18a-1 OS=Arabi	4	10	10	10	9	9	10	8	9	9	9	9	10	8	9	9	9	9	10	8	9	9	50.6	50.6	50.6	21.307	178	178;178;312;178	0	By MS/MS	By MS/MS	By MS/MS	By MS/MS	By MS/MS	By MS/MS	46.1	46.1	50.6	38.2	46.1	46.1
	P34788	P34788	6	6	6	40S ribosomal protein S18	RPS18A	>sp|P34788|RS18_ARATH 40S ribosomal protein S18 OS=Arabidopsis thaliana GN=RPS18A PE=1 SV=1	1	6	6	6	5	6	6	6	6	6	5	6	6	6	6	6	5	6	6	6	6	6	46.7	46.7	46.7	17.545	152	152	0	By MS/MS	By MS/MS	By MS/MS	By MS/MS	By MS/MS	By MS/MS	40.8	46.7	46.7	46.7	46.7	46.7
	Q9STR1;Q9SLL7;A8MR49;P51420	Q9STR1;Q9SLL7;A8MR49;P51420	2;2;1;1	2;2;1;1	2;2;1;1	60S ribosomal protein L31-2;60S ribosomal protein L31-1;60S ribosomal protein L31-3	RPL31B;RPL31A;RPL31C	>sp|Q9STR1|RL312_ARATH 60S ribosomal protein L31-2 OS=Arabidopsis thaliana GN=RPL31B PE=2 SV=1;>sp|Q9SLL7|RL311_ARATH 60S ribosomal protein L31-1 OS=Arabidopsis thaliana GN=RPL31A PE=3 SV=1;>tr|A8MR49|A8MR49_ARATH 60S ribosomal protein L31-3 OS=Arabidopsis	4	2	2	2	1	1	2	1	1	1	1	1	2	1	1	1	1	1	2	1	1	1	12.6	12.6	12.6	13.82	119	119;119;85;119	0	By matching	By matching	By MS/MS	By MS/MS	By MS/MS	By MS/MS	6.7	6.7	12.6	6.7	6.7	6.7
	Q84J48	Q84J48	1	1	1			>tr|Q84J48|Q84J48_ARATH Putative uncharacterized protein At4g29780 OS=Arabidopsis thaliana GN=AT4G29780 PE=2 SV=1	1	1	1	1	1	0	1	0	0	0	1	0	1	0	0	0	1	0	1	0	0	0	1.5	1.5	1.5	60.118	540	540	0.0029674	By MS/MS	By matching	By matching	By matching	By matching	By matching	1.5	0	1.5	0	0	0
	F4KGN4	F4KGN4	1	1	1			>tr|F4KGN4|F4KGN4_ARATH Nucleobase:cation symporter-1, NCS1 family OS=Arabidopsis thaliana GN=AT5G03560 PE=2 SV=1	1	1	1	1	1	1	1	1	1	1	1	1	1	1	1	1	1	1	1	1	1	1	5.2	5.2	5.2	40.654	363	363	0.0058309	By matching	By matching	By matching	By matching	By matching	By MS/MS	5.2	5.2	5.2	5.2	5.2	5.2
	P49209;Q9SZX9	P49209	7;3	7;3	7;3	60S ribosomal protein L9-1	RPL9B	>sp|P49209|RL91_ARATH 60S ribosomal protein L9-1 OS=Arabidopsis thaliana GN=RPL9B PE=2 SV=3	2	7	7	7	7	7	7	7	6	6	7	7	7	7	6	6	7	7	7	7	6	6	42.8	42.8	42.8	22.017	194	194;194	0	By MS/MS	By MS/MS	By MS/MS	By MS/MS	By MS/MS	By MS/MS	42.8	42.8	42.8	42.8	38.7	38.7
	Q9LR02;P59169;A8MRL0;P59226	Q9LR02;P59169;A8MRL0;P59226	2;2;2;1	2;2;2;1	2;2;2;1	Histone H3-like 3;Histone H3.3;Histone H3.2	HTR4;HTR2	>sp|Q9LR02|H3L3_ARATH Histone H3-like 3 OS=Arabidopsis thaliana GN=At1g75600 PE=2 SV=3;>sp|P59169|H33_ARATH Histone H3.3 OS=Arabidopsis thaliana GN=HTR4 PE=1 SV=2;>tr|A8MRL0|A8MRL0_ARATH Histone H3 OS=Arabidopsis thaliana GN=At4g40030 PE=4 SV=1;>sp|P59226|	4	2	2	2	2	2	2	2	2	2	2	2	2	2	2	2	2	2	2	2	2	2	11.8	11.8	11.8	15.402	136	136;136;164;136	0	By MS/MS	By MS/MS	By matching	By MS/MS	By MS/MS	By MS/MS	11.8	11.8	11.8	11.8	11.8	11.8
	A8MS28;P51419;Q8LCL3;Q9SKX8	A8MS28;P51419;Q8LCL3	4;4;3;1	4;4;3;1	4;4;3;1	60S ribosomal protein L27-3;60S ribosomal protein L27-2	RPL27C;RPL27B	>tr|A8MS28|A8MS28_ARATH 60S ribosomal protein L27-3 OS=Arabidopsis thaliana GN=At4g15000 PE=4 SV=1;>sp|P51419|RL273_ARATH 60S ribosomal protein L27-3 OS=Arabidopsis thaliana GN=RPL27C PE=2 SV=2;>sp|Q8LCL3|RL272_ARATH 60S ribosomal protein L27-2 OS=Arabidop	4	4	4	4	4	4	3	4	3	4	4	4	3	4	3	4	4	4	3	4	3	4	29	29	29	15.035	131	131;135;135;135	0	By MS/MS	By MS/MS	By MS/MS	By MS/MS	By MS/MS	By MS/MS	29	29	22.9	29	20.6	29
	P59233;P59232;P59271;Q42202;B9DHA6;F4JGM3;Q8RUC6;Q9SHE7;Q3E7T8-2;P0CH33;Q3E7K8;Q8H159-2;Q3E7T8;Q1EC66;F4I9X6;Q9FHQ6;Q3EAA5;P0CH32;Q8H159;Q39256	P59233;P59232;P59271;Q42202;B9DHA6;F4JGM3;Q8RUC6;Q9SHE7;Q3E7T8-2;P0CH33;Q3E7K8;Q8H159-2;Q3E7T8;Q1EC66;F4I9X6;Q9FHQ6;Q3EAA5;P0CH32;Q8H159;Q39256	5;5;4;3;3;3;3;3;3;3;3;3;3;3;3;3;3;3;3;3	5;5;4;3;3;3;3;3;3;3;3;3;3;3;3;3;3;3;3;3	5;5;4;3;3;3;3;3;3;3;3;3;3;3;3;3;3;3;3;3	Ubiquitin-40S ribosomal protein S27a-3;Ubiquitin;40S ribosomal protein S27a-3;Ubiquitin-40S ribosomal protein S27a-2;Ubiquitin;40S ribosomal protein S27a-2;Ubiquitin-40S ribosomal protein S27a-1;Ubiquitin;40S ribosomal protein S27a-1;Ubiquitin-60S ribosomal protein L40-2;Ubiquitin;60S ribosomal protein L40-2;Ubiquitin-60S ribosomal protein L40-1;Ubiquitin;60S ribosomal protein L40-1;Ubiquitin-NED…	RPS27AC;RPS27AB;RPS27AA;RPL40B;RPL40A;UBQ11;RUB2;RUB1;UBQ14;UBQ12;UBQ10;UBQ3;UBQ13;UBQ9;UBQ4;UBQ8	>sp|P59233|R27AC_ARATH Ubiquitin-40S ribosomal protein S27a-3 OS=Arabidopsis thaliana GN=RPS27AC PE=1 SV=2;>sp|P59232|R27AB_ARATH Ubiquitin-40S ribosomal protein S27a-2 OS=Arabidopsis thaliana GN=RPS27AB PE=1 SV=2;>sp|P59271|R27AA_ARATH Ubiquitin-40S ribos	20	5	5	5	5	5	4	5	5	5	5	5	4	5	5	5	5	5	4	5	5	5	32.5	32.5	32.5	17.797	157	157;157;156;128;128;153;154;156;229;229;230;305;305;306;319;322;381;382;457;631	0	By MS/MS	By MS/MS	By MS/MS	By MS/MS	By MS/MS	By MS/MS	32.5	32.5	26.8	32.5	32.5	32.5
	P38666;Q42347	P38666;Q42347	2;2	2;2	2;2	60S ribosomal protein L24-2;60S ribosomal protein L24-1	RPL24B;RPL24A	>sp|P38666|RL242_ARATH 60S ribosomal protein L24-2 OS=Arabidopsis thaliana GN=RPL24B PE=2 SV=2;>sp|Q42347|RL241_ARATH 60S ribosomal protein L24-1 OS=Arabidopsis thaliana GN=RPL24A PE=1 SV=2	2	2	2	2	2	2	2	2	2	2	2	2	2	2	2	2	2	2	2	2	2	2	14.7	14.7	14.7	18.632	163	163;164	0	By MS/MS	By MS/MS	By MS/MS	By MS/MS	By MS/MS	By MS/MS	14.7	14.7	14.7	14.7	14.7	14.7
	O80626;Q9SF53;Q9LZ41;F4KDR2;Q9M3D2	O80626;Q9SF53;Q9LZ41;F4KDR2	3;2;2;2;1	3;2;2;2;1	3;2;2;2;1	60S ribosomal protein L35-2;60S ribosomal protein L35-1;60S ribosomal protein L35-4	RPL35B;RPL35A;RPL35D	>sp|O80626|RL352_ARATH 60S ribosomal protein L35-2 OS=Arabidopsis thaliana GN=RPL35B PE=2 SV=1;>sp|Q9SF53|RL351_ARATH 60S ribosomal protein L35-1 OS=Arabidopsis thaliana GN=RPL35A PE=1 SV=1;>sp|Q9LZ41|RL354_ARATH 60S ribosomal protein L35-4 OS=Arabidopsis	5	3	3	3	3	3	3	3	3	3	3	3	3	3	3	3	3	3	3	3	3	3	22.8	22.8	22.8	14.231	123	123;123;123;146;123	0	By MS/MS	By MS/MS	By MS/MS	By MS/MS	By MS/MS	By MS/MS	22.8	22.8	22.8	22.8	22.8	22.8
	Q9FE58	Q9FE58	9	1	1	60S ribosomal protein L22-3	RPL22C	>sp|Q9FE58|RL223_ARATH 60S ribosomal protein L22-3 OS=Arabidopsis thaliana GN=RPL22C PE=2 SV=1	1	9	1	1	7	8	6	9	8	7	1	1	0	1	1	0	1	1	0	1	1	0	47.6	9.7	9.7	14.047	124	124	0	By MS/MS	By MS/MS	By matching	By MS/MS	By MS/MS	By matching	41.1	41.1	31.5	47.6	41.1	31.5
	P41376;A8MRZ7;F4JEL5;F4JEL4;P41377;F4HV96;Q9CAI7	P41376;A8MRZ7;F4JEL5;F4JEL4;P41377;F4HV96;Q9CAI7	18;17;17;16;14;13;12	18;17;17;16;14;13;12	16;15;15;14;12;11;10	Eukaryotic initiation factor 4A-1;Eukaryotic initiation factor 4A-2;Eukaryotic initiation factor 4A-3	TIF4A-1;EIF4A1;TIF4A-2;EIF4A-2;TIF4A-3	>sp|P41376|IF4A1_ARATH Eukaryotic initiation factor 4A-1 OS=Arabidopsis thaliana GN=TIF4A-1 PE=1 SV=1;>tr|A8MRZ7|A8MRZ7_ARATH Translational initiation factor 4A-1 OS=Arabidopsis thaliana GN=EIF4A1 PE=3 SV=1;>tr|F4JEL5|F4JEL5_ARATH Translational initiation	7	18	18	16	15	15	15	17	16	14	15	15	15	17	16	14	13	14	15	15	14	13	51	51	48.5	46.704	412	412;402;407;415;412;407;414	0	By MS/MS	By MS/MS	By MS/MS	By MS/MS	By MS/MS	By MS/MS	39.1	44.9	42.5	47.1	45.1	43.4
	Q9LXG1;B3H7J6;Q9FLF0	Q9LXG1;B3H7J6	7;5;3	7;5;3	7;5;3	40S ribosomal protein S9-1	RPS9B	>sp|Q9LXG1|RS91_ARATH 40S ribosomal protein S9-1 OS=Arabidopsis thaliana GN=RPS9B PE=1 SV=1;>tr|B3H7J6|B3H7J6_ARATH 40S ribosomal protein S9-1 OS=Arabidopsis thaliana GN=At5g15200 PE=3 SV=1	3	7	7	7	7	7	6	7	7	7	7	7	6	7	7	7	7	7	6	7	7	7	34.8	34.8	34.8	23.036	198	198;156;197	0	By MS/MS	By MS/MS	By MS/MS	By MS/MS	By MS/MS	By MS/MS	34.8	34.8	30.8	34.8	34.8	34.8
	F4I6E4	F4I6E4	1	1	1			>tr|F4I6E4|F4I6E4_ARATH Protein kinase family protein OS=Arabidopsis thaliana GN=AT1G30640 PE=2 SV=1	1	1	1	1	1	1	1	1	1	0	1	1	1	1	1	0	1	1	1	1	1	0	2	2	2	64.911	562	562	0.0031746	By matching	By matching	By matching	By MS/MS	By matching	By matching	2	2	2	2	2	0
	Q9LSA3;Q9C8F7	Q9LSA3;Q9C8F7	4;3	4;3	2;1	60S ribosomal protein L30-3;Putative 60S ribosomal protein L30-1	RPL30C;RPL30A	>sp|Q9LSA3|RL303_ARATH 60S ribosomal protein L30-3 OS=Arabidopsis thaliana GN=RPL30C PE=3 SV=1;>sp|Q9C8F7|RL301_ARATH Putative 60S ribosomal protein L30-1 OS=Arabidopsis thaliana GN=RPL30A PE=3 SV=1	2	4	4	2	4	4	4	4	4	4	4	4	4	4	4	4	2	2	2	2	2	2	47.3	47.3	23.2	12.279	112	112;112	0	By MS/MS	By MS/MS	By MS/MS	By MS/MS	By MS/MS	By MS/MS	47.3	47.3	47.3	47.3	47.3	47.3
	Q9SRX2;P49693;Q9LUQ6	Q9SRX2;P49693	4;3;1	4;3;1	4;3;1	60S ribosomal protein L19-1;60S ribosomal protein L19-3	RPL19A;RPL19C	>sp|Q9SRX2|RL191_ARATH 60S ribosomal protein L19-1 OS=Arabidopsis thaliana GN=RPL19A PE=2 SV=1;>sp|P49693|RL193_ARATH 60S ribosomal protein L19-3 OS=Arabidopsis thaliana GN=RPL19C PE=2 SV=3	3	4	4	4	3	4	2	4	3	4	3	4	2	4	3	4	3	4	2	4	3	4	16.8	16.8	16.8	24.606	214	214;208;209	0	By MS/MS	By MS/MS	By MS/MS	By MS/MS	By MS/MS	By MS/MS	8.9	16.8	8.9	16.8	15.9	16.8
	Q42351;A8MR50;Q9FE65;Q9LJW6	Q42351;A8MR50;Q9FE65	3;2;2;1	3;2;2;1	3;2;2;1	60S ribosomal protein L34-1;60S ribosomal protein L34-2	RPL34A;RPL34B	>sp|Q42351|RL341_ARATH 60S ribosomal protein L34-1 OS=Arabidopsis thaliana GN=RPL34A PE=2 SV=1;>tr|A8MR50|A8MR50_ARATH 60S ribosomal protein L34-1 OS=Arabidopsis thaliana GN=At1g26880 PE=4 SV=1;>sp|Q9FE65|RL342_ARATH 60S ribosomal protein L34-2 OS=Arabidop	4	3	3	3	2	2	2	3	2	2	2	2	2	3	2	2	2	2	2	3	2	2	28.3	28.3	28.3	13.705	120	120;96;119;120	0	By MS/MS	By MS/MS	By MS/MS	By MS/MS	By MS/MS	By MS/MS	16.7	16.7	16.7	28.3	16.7	16.7
	Q9M376	Q9M376	1	1	1	Vesicle-associated membrane protein 727	VAMP727	>sp|Q9M376|VA727_ARATH Vesicle-associated membrane protein 727 OS=Arabidopsis thaliana GN=VAMP727 PE=2 SV=1	1	1	1	1	1	1	1	0	1	1	1	1	1	0	1	1	1	1	1	0	1	1	3.8	3.8	3.8	27.459	240	240	0.0057471	By matching	By matching	By matching	By matching	By matching	By MS/MS	3.8	3.8	3.8	0	3.8	3.8
	P31167;O49447	P31167	12;3	12;3	8;0	ADP,ATP carrier protein 1, mitochondrial	AAC1	>sp|P31167|ADT1_ARATH ADP,ATP carrier protein 1, mitochondrial OS=Arabidopsis thaliana GN=AAC1 PE=1 SV=2	2	12	12	8	12	12	9	10	11	11	12	12	9	10	11	11	8	8	6	6	7	8	34.1	34.1	24.1	41.475	381	381;379	0	By MS/MS	By MS/MS	By MS/MS	By MS/MS	By MS/MS	By MS/MS	34.1	34.1	22.8	29.9	32.3	31.5
	Q9LFH5;P50883;Q9FF52	Q9LFH5;P50883;Q9FF52	4;4;3	4;4;3	4;4;3	60S ribosomal protein L12-2;60S ribosomal protein L12-1;60S ribosomal protein L12-3	RPL12B;RPL12A;RPL12C	>sp|Q9LFH5|RL122_ARATH 60S ribosomal protein L12-2 OS=Arabidopsis thaliana GN=RPL12B PE=1 SV=1;>sp|P50883|RL121_ARATH 60S ribosomal protein L12-1 OS=Arabidopsis thaliana GN=RPL12A PE=2 SV=2;>sp|Q9FF52|RL123_ARATH 60S ribosomal protein L12-3 OS=Arabidopsis	3	4	4	4	4	4	4	4	4	4	4	4	4	4	4	4	4	4	4	4	4	4	31.3	31.3	31.3	17.97	166	166;166;166	0	By MS/MS	By MS/MS	By MS/MS	By MS/MS	By MS/MS	By MS/MS	31.3	31.3	31.3	31.3	31.3	31.3
	Q8RXU5;Q9SRK6	Q8RXU5;Q9SRK6	3;2	3;2	3;2	60S ribosomal protein L37a-2;Putative 60S ribosomal protein L37a-1	RPL37AC;RPL37AB	>sp|Q8RXU5|R37A2_ARATH 60S ribosomal protein L37a-2 OS=Arabidopsis thaliana GN=RPL37AC PE=3 SV=1;>sp|Q9SRK6|R37A1_ARATH Putative 60S ribosomal protein L37a-1 OS=Arabidopsis thaliana GN=RPL37AB PE=3 SV=1	2	3	3	3	3	3	3	3	3	3	3	3	3	3	3	3	3	3	3	3	3	3	34.8	34.8	34.8	10.241	92	92;92	0	By MS/MS	By MS/MS	By MS/MS	By MS/MS	By MS/MS	By MS/MS	34.8	34.8	34.8	34.8	34.8	34.8
	O22860	O22860	2	2	2	60S ribosomal protein L38	RPL38A	>sp|O22860|RL38_ARATH 60S ribosomal protein L38 OS=Arabidopsis thaliana GN=RPL38A PE=3 SV=1	1	2	2	2	2	2	2	2	2	2	2	2	2	2	2	2	2	2	2	2	2	2	27.5	27.5	27.5	8.1216	69	69	0	By MS/MS	By MS/MS	By MS/MS	By MS/MS	By MS/MS	By MS/MS	27.5	27.5	27.5	27.5	27.5	27.5
	Q8VYF1;O23515	Q8VYF1;O23515	4;4	4;4	4;4	60S ribosomal protein L15-2;60S ribosomal protein L15-1	RPL15B;RPL15A	>sp|Q8VYF1|RL152_ARATH 60S ribosomal protein L15-2 OS=Arabidopsis thaliana GN=RPL15B PE=2 SV=1;>sp|O23515|RL151_ARATH 60S ribosomal protein L15-1 OS=Arabidopsis thaliana GN=RPL15A PE=2 SV=1	2	4	4	4	4	4	4	4	4	4	4	4	4	4	4	4	4	4	4	4	4	4	27	27	27	24.239	204	204;204	0	By MS/MS	By MS/MS	By MS/MS	By MS/MS	By MS/MS	By MS/MS	27	27	27	27	27	27
	P22953;F4KCE5;Q9LHA8;Q9S9N1	P22953;F4KCE5;Q9LHA8	20;18;12;4	20;18;12;4	6;6;2;0	Probable mediator of RNA polymerase II transcription subunit 37e;Probable mediator of RNA polymerase II transcription subunit 37c	MED37E;HSC70-1;MED37C	>sp|P22953|MD37E_ARATH Probable mediator of RNA polymerase II transcription subunit 37e OS=Arabidopsis thaliana GN=MED37E PE=1 SV=3;>tr|F4KCE5|F4KCE5_ARATH Heat shock 70kDa protein 1/8 OS=Arabidopsis thaliana GN=HSC70-1 PE=2 SV=1;>sp|Q9LHA8|MD37C_ARATH Pro	4	20	20	6	19	19	20	19	19	18	19	19	20	19	19	18	6	6	6	6	6	5	39	39	12	71.357	651	651;521;650;646	0	By MS/MS	By MS/MS	By MS/MS	By MS/MS	By MS/MS	By MS/MS	37.6	37.6	39	37.6	37.6	35.5
	F4K5C7;Q93VH9;Q8VYK6;P49204;F4IMI7	F4K5C7;Q93VH9;Q8VYK6;P49204;F4IMI7	9;9;9;9;5	9;9;9;9;5	9;9;9;9;5	40S ribosomal protein S4-1;40S ribosomal protein S4-3;40S ribosomal protein S4-2	RPS4A;RPS4D;RPS4B	>tr|F4K5C7|F4K5C7_ARATH 40S ribosomal protein S4-2 OS=Arabidopsis thaliana GN=AT5G07090 PE=2 SV=1;>sp|Q93VH9|RS41_ARATH 40S ribosomal protein S4-1 OS=Arabidopsis thaliana GN=RPS4A PE=2 SV=1;>sp|Q8VYK6|RS43_ARATH 40S ribosomal protein S4-3 OS=Arabidopsis th	5	9	9	9	8	8	9	7	8	7	8	8	9	7	8	7	8	8	9	7	8	7	43	43	43	27.707	244	244;261;262;262;184	0	By MS/MS	By MS/MS	By MS/MS	By MS/MS	By MS/MS	By MS/MS	38.9	38.9	43	35.2	38.9	33.6
	Q9LYK9;P49206;Q8LPJ7	Q9LYK9;P49206;Q8LPJ7	2;2;2	2;2;2	2;2;2	40S ribosomal protein S26-3;40S ribosomal protein S26-1;40S ribosomal protein S26-2	RPS26C;RPS26A;RPS26B	>sp|Q9LYK9|RS263_ARATH 40S ribosomal protein S26-3 OS=Arabidopsis thaliana GN=RPS26C PE=2 SV=1;>sp|P49206|RS261_ARATH 40S ribosomal protein S26-1 OS=Arabidopsis thaliana GN=RPS26A PE=2 SV=2;>sp|Q8LPJ7|RS262_ARATH 40S ribosomal protein S26-2 OS=Arabidopsis	3	2	2	2	2	2	2	2	2	2	2	2	2	2	2	2	2	2	2	2	2	2	18.5	18.5	18.5	14.628	130	130;131;133	0	By MS/MS	By MS/MS	By MS/MS	By MS/MS	By MS/MS	By MS/MS	18.5	18.5	18.5	18.5	18.5	18.5
	P42798;Q9LX88;O80646	P42798;Q9LX88	4;3;1	4;3;1	4;3;1	40S ribosomal protein S15a-1;40S ribosomal protein S15a-4	RPS15AA;RPS15AD	>sp|P42798|R15A1_ARATH 40S ribosomal protein S15a-1 OS=Arabidopsis thaliana GN=RPS15AA PE=2 SV=2;>sp|Q9LX88|R15A4_ARATH 40S ribosomal protein S15a-4 OS=Arabidopsis thaliana GN=RPS15AD PE=2 SV=3	3	4	4	4	4	4	4	4	4	4	4	4	4	4	4	4	4	4	4	4	4	4	29.2	29.2	29.2	14.804	130	130;130;130	0	By MS/MS	By MS/MS	By MS/MS	By MS/MS	By MS/MS	By MS/MS	29.2	29.2	29.2	29.2	29.2	29.2
	O03042;P93292;F4INE2	O03042	17;3;2	17;3;2	17;3;2	Ribulose bisphosphate carboxylase large chain	rbcL	>sp|O03042|RBL_ARATH Ribulose bisphosphate carboxylase large chain OS=Arabidopsis thaliana GN=rbcL PE=1 SV=1	3	17	17	17	16	15	14	17	16	15	16	15	14	17	16	15	16	15	14	17	16	15	37.6	37.6	37.6	52.954	479	479;110;116	0	By MS/MS	By MS/MS	By MS/MS	By MS/MS	By MS/MS	By MS/MS	34.9	31.5	31.3	37.6	34.2	32.8
	P49692;Q9LZH9	P49692;Q9LZH9	7;5	7;5	7;5	60S ribosomal protein L7a-1;60S ribosomal protein L7a-2	RPL7AA;RPL7AB	>sp|P49692|RL7A1_ARATH 60S ribosomal protein L7a-1 OS=Arabidopsis thaliana GN=RPL7AA PE=1 SV=2;>sp|Q9LZH9|RL7A2_ARATH 60S ribosomal protein L7a-2 OS=Arabidopsis thaliana GN=RPL7AB PE=1 SV=1	2	7	7	7	7	7	7	7	6	7	7	7	7	7	6	7	7	7	7	7	6	7	28.4	28.4	28.4	29.129	257	257;256	0	By MS/MS	By MS/MS	By MS/MS	By MS/MS	By MS/MS	By MS/MS	28.4	28.4	28.4	28.4	24.9	28.4
	Q9ASR1;F4JB05;F4JB06	Q9ASR1	31;12;10	31;12;10	31;12;10		At1g56075	>tr|Q9ASR1|Q9ASR1_ARATH At1g56070/T6H22_13 OS=Arabidopsis thaliana GN=At1g56075 PE=2 SV=1	3	31	31	31	26	30	27	29	29	28	26	30	27	29	29	28	26	30	27	29	29	28	46.9	46.9	46.9	93.89	843	843;820;767	0	By MS/MS	By MS/MS	By MS/MS	By MS/MS	By MS/MS	By MS/MS	35.6	45.2	38.3	40.5	43.3	42
	CON__P13645;CON__P02535-1;CON__P08730-1;CON__A2A4G1;CON__P08727;CON__P19001;CON__Q148H6;CON__Q7Z3Y7;CON__P05784;CON__Q7Z3Z0;CON__Q7Z3Y8;CON__Q99456;CON__Q2M2I5;CON__Q14525;CON__Q9UE12;CON__Q15323;CON__A2A5Y0;CON__Q92764;CON__Q14532;CON__A2AB72;CON__Q497I4;CON__O76015;CON__O76013;CON__Q7Z3Y9;CON__O76014;CON__REFSEQ:XP_986630	CON__P13645	25;9;5;4;3;3;3;3;2;2;2;2;2;1;1;1;1;1;1;1;1;1;1;1;1;1	25;9;5;4;3;3;3;3;2;2;2;2;2;1;1;1;1;1;1;1;1;1;1;1;1;1	19;5;0;0;0;0;1;1;0;1;1;0;0;0;0;0;0;0;0;0;0;0;0;0;0;0			>P13645 SWISS-PROT:P13645 Tax_Id=9606 Gene_Symbol=KRT10 Keratin, type I cytoskeletal 10	26	25	25	19	21	25	16	13	22	21	21	25	16	13	22	21	16	19	11	10	16	16	42.2	42.2	36.1	59.51	593	593;570;437;456;400;403;464;486;423;450;459;494;525;404;416;416;416;425;448;453;455;456;467;468;471;476	0	By MS/MS	By MS/MS	By MS/MS	By MS/MS	By MS/MS	By MS/MS	39.1	42.2	24.6	18.9	39.1	39
	Q9SS17	Q9SS17	4	4	2	40S ribosomal protein S24-1	RPS24A	>sp|Q9SS17|RS241_ARATH 40S ribosomal protein S24-1 OS=Arabidopsis thaliana GN=RPS24A PE=2 SV=1	1	4	4	2	4	4	4	4	4	4	4	4	4	4	4	4	2	2	2	2	2	2	27.1	27.1	18	15.372	133	133	0	By MS/MS	By MS/MS	By MS/MS	By MS/MS	By MS/MS	By MS/MS	27.1	27.1	27.1	27.1	27.1	27.1
	Q9ZQ45	Q9ZQ45	1	1	1			>tr|Q9ZQ45|Q9ZQ45_ARATH At2g22690 OS=Arabidopsis thaliana GN=At2g22690 PE=2 SV=1	1	1	1	1	1	1	1	1	1	1	1	1	1	1	1	1	1	1	1	1	1	1	3.4	3.4	3.4	43.65	381	381	0.0030581	By MS/MS	By MS/MS	By MS/MS	By MS/MS	By matching	By MS/MS	3.4	3.4	3.4	3.4	3.4	3.4
	P17094;A8MQQ1;P22738	P17094;A8MQQ1	17;14;5	17;14;5	17;14;5	60S ribosomal protein L3-1	ARP1;RP1	>sp|P17094|RL31_ARATH 60S ribosomal protein L3-1 OS=Arabidopsis thaliana GN=ARP1 PE=2 SV=5;>tr|A8MQQ1|A8MQQ1_ARATH 60S ribosomal protein L3-1 OS=Arabidopsis thaliana GN=RP1 PE=3 SV=1	3	17	17	17	16	16	15	15	14	15	16	16	15	15	14	15	16	16	15	15	14	15	44	44	44	44.559	389	389;306;390	0	By MS/MS	By MS/MS	By MS/MS	By MS/MS	By MS/MS	By MS/MS	41.9	41.9	37	39.3	36.2	40.1
	O23255;F4JTV4;F4JTV5;A8MQP1	O23255;F4JTV4;F4JTV5;A8MQP1	21;19;15;14	21;19;15;14	7;7;5;4	Adenosylhomocysteinase 1;Adenosylhomocysteinase	SAHH1;MEE58	>sp|O23255|SAHH1_ARATH Adenosylhomocysteinase 1 OS=Arabidopsis thaliana GN=SAHH1 PE=1 SV=1;>tr|F4JTV4|F4JTV4_ARATH Adenosylhomocysteinase OS=Arabidopsis thaliana GN=MEE58 PE=2 SV=1;>tr|F4JTV5|F4JTV5_ARATH Adenosylhomocysteinase 1 OS=Arabidopsis thaliana GN	4	21	21	7	20	18	17	21	19	19	20	18	17	21	19	19	6	5	6	7	5	5	46	46	13.8	53.378	485	485;440;364;325	0	By MS/MS	By MS/MS	By MS/MS	By MS/MS	By MS/MS	By MS/MS	44.3	41	36.1	46	42.9	42.9
	A8MS83;Q9M3C3;Q8LD46	A8MS83;Q9M3C3;Q8LD46	4;4;4	4;4;4	4;4;4	60S ribosomal protein L23a-2;60S ribosomal protein L23a-1	RPL23AB;RPL23AA	>tr|A8MS83|A8MS83_ARATH 60S ribosomal protein L23a-2 OS=Arabidopsis thaliana GN=RPL23AB PE=3 SV=1;>sp|Q9M3C3|R23A2_ARATH 60S ribosomal protein L23a-2 OS=Arabidopsis thaliana GN=RPL23AB PE=2 SV=1;>sp|Q8LD46|R23A1_ARATH 60S ribosomal protein L23a-1 OS=Arabid	3	4	4	4	4	4	4	4	4	3	4	4	4	4	4	3	4	4	4	4	4	3	30.4	30.4	30.4	16.744	148	148;154;154	0	By matching	By MS/MS	By MS/MS	By MS/MS	By matching	By matching	30.4	30.4	30.4	30.4	30.4	23.6
	Q9SQZ1;Q9SJ36;Q9LZ17;P49205	Q9SQZ1;Q9SJ36;Q9LZ17;P49205	3;3;3;3	3;3;3;3	3;3;3;3	40S ribosomal protein S17-3;40S ribosomal protein S17-2;40S ribosomal protein S17-4;40S ribosomal protein S17-1	RPS17C;RPS17B;RPS17D;RPS17A	>sp|Q9SQZ1|RS173_ARATH 40S ribosomal protein S17-3 OS=Arabidopsis thaliana GN=RPS17C PE=2 SV=3;>sp|Q9SJ36|RS172_ARATH 40S ribosomal protein S17-2 OS=Arabidopsis thaliana GN=RPS17B PE=2 SV=3;>sp|Q9LZ17|RS174_ARATH 40S ribosomal protein S17-4 OS=Arabidopsis	4	3	3	3	3	3	3	3	3	3	3	3	3	3	3	3	3	3	3	3	3	3	15.7	15.7	15.7	16.036	140	140;140;141;141	0	By MS/MS	By matching	By MS/MS	By MS/MS	By MS/MS	By MS/MS	15.7	15.7	15.7	15.7	15.7	15.7
	P56804	P56804	2	2	2	30S ribosomal protein S14, chloroplastic	rps14	>sp|P56804|RR14_ARATH 30S ribosomal protein S14, chloroplastic OS=Arabidopsis thaliana GN=rps14 PE=2 SV=2	1	2	2	2	1	0	2	2	2	2	1	0	2	2	2	2	1	0	2	2	2	2	11	11	11	11.785	100	100	0	By matching	By matching	By MS/MS	By matching	By matching	By matching	11	0	11	11	11	11
	Q9SF40;Q2V3X4	Q9SF40;Q2V3X4	14;12	14;12	6;4	60S ribosomal protein L4-1	RPL4A	>sp|Q9SF40|RL4A_ARATH 60S ribosomal protein L4-1 OS=Arabidopsis thaliana GN=RPL4A PE=2 SV=1;>tr|Q2V3X4|Q2V3X4_ARATH 60S ribosomal protein L4-1 OS=Arabidopsis thaliana GN=At3g09630 PE=4 SV=1	2	14	14	6	13	12	14	13	12	11	13	12	14	13	12	11	6	6	6	6	6	5	38.4	38.4	14	44.702	406	406;405	0	By MS/MS	By MS/MS	By MS/MS	By MS/MS	By MS/MS	By MS/MS	36	34	38.4	36	34	33
	P46286;Q42064;Q4PSL7	P46286;Q42064	7;6;1	7;6;1	7;6;1	60S ribosomal protein L8-1;60S ribosomal protein L8-3	RPL8A;RPL8C	>sp|P46286|RL81_ARATH 60S ribosomal protein L8-1 OS=Arabidopsis thaliana GN=RPL8A PE=1 SV=2;>sp|Q42064|RL83_ARATH 60S ribosomal protein L8-3 OS=Arabidopsis thaliana GN=RPL8C PE=1 SV=2	3	7	7	7	7	7	6	7	7	5	7	7	6	7	7	5	7	7	6	7	7	5	26.7	26.7	26.7	27.859	258	258;258;260	0	By MS/MS	By MS/MS	By MS/MS	By MS/MS	By MS/MS	By MS/MS	26.7	26.7	24	26.7	26.7	16.7
	Q9C9C6;Q9C9C5	Q9C9C6;Q9C9C5	9;9	9;9	4;4	60S ribosomal protein L6-2;60S ribosomal protein L6-3	RPL6B;RPL6C	>sp|Q9C9C6|RL62_ARATH 60S ribosomal protein L6-2 OS=Arabidopsis thaliana GN=RPL6B PE=2 SV=1;>sp|Q9C9C5|RL63_ARATH 60S ribosomal protein L6-3 OS=Arabidopsis thaliana GN=RPL6C PE=2 SV=1	2	9	9	4	8	8	9	9	9	9	8	8	9	9	9	9	4	4	4	4	4	4	42.9	42.9	18.5	26.008	233	233;233	0	By MS/MS	By MS/MS	By MS/MS	By MS/MS	By MS/MS	By MS/MS	39.9	39.9	42.9	42.9	42.9	42.9
	Q8VYN2;F4JJI7;Q8VYN2-2;Q8LPQ7	Q8VYN2;F4JJI7	7;6;3;1	7;6;3;1	7;6;3;1	Vesicle-associated protein 4-2	PVA42	>sp|Q8VYN2|VAP42_ARATH Vesicle-associated protein 4-2 OS=Arabidopsis thaliana GN=PVA42 PE=1 SV=1;>tr|F4JJI7|F4JJI7_ARATH Vesicle-associated membrane family protein OS=Arabidopsis thaliana GN=AT4G21450 PE=2 SV=1	4	7	7	7	6	7	7	6	7	7	6	7	7	6	7	7	6	7	7	6	7	7	28.5	28.5	28.5	32.964	295	295;314;212;287	0	By MS/MS	By MS/MS	By MS/MS	By MS/MS	By MS/MS	By MS/MS	26.1	28.5	28.5	24.4	28.5	28.5
	Q9SK22	Q9SK22	6	6	1	40S ribosomal protein S16-1	RPS16A	>sp|Q9SK22|RS161_ARATH 40S ribosomal protein S16-1 OS=Arabidopsis thaliana GN=RPS16A PE=2 SV=1	1	6	6	1	6	6	5	5	6	6	6	6	5	5	6	6	1	1	1	1	1	1	42.5	42.5	6.8	16.631	146	146	0	By MS/MS	By MS/MS	By MS/MS	By MS/MS	By MS/MS	By MS/MS	42.5	42.5	37	37	42.5	42.5
	P60040;A8MRH4	P60040;A8MRH4	8;5	8;5	4;2	60S ribosomal protein L7-2	RPL7B;AT2G01250	>sp|P60040|RL72_ARATH 60S ribosomal protein L7-2 OS=Arabidopsis thaliana GN=RPL7B PE=1 SV=1;>tr|A8MRH4|A8MRH4_ARATH 60S ribosomal protein L7-2 OS=Arabidopsis thaliana GN=At2g01250 PE=2 SV=1	2	8	8	4	6	7	7	8	7	6	6	7	7	8	7	6	2	3	3	4	3	2	37.2	37.2	21.1	28.171	242	242;184	0	By MS/MS	By MS/MS	By MS/MS	By MS/MS	By MS/MS	By MS/MS	25.6	34.3	34.3	37.2	34.3	25.6
	P51414;Q9FJX2	P51414	4;1	4;1	4;1	60S ribosomal protein L26-1	RPL26A	>sp|P51414|RL261_ARATH 60S ribosomal protein L26-1 OS=Arabidopsis thaliana GN=RPL26A PE=2 SV=2	2	4	4	4	4	4	3	4	4	4	4	4	3	4	4	4	4	4	3	4	4	4	28.8	28.8	28.8	16.944	146	146;146	0	By MS/MS	By MS/MS	By MS/MS	By MS/MS	By MS/MS	By MS/MS	28.8	28.8	24	28.8	28.8	28.8
	O48549;A8MS03	O48549;A8MS03	6;4	6;4	2;2	40S ribosomal protein S6-1	RPS6A;RPS6	>sp|O48549|RS61_ARATH 40S ribosomal protein S6-1 OS=Arabidopsis thaliana GN=RPS6A PE=1 SV=2;>tr|A8MS03|A8MS03_ARATH 40S ribosomal protein S6-1 OS=Arabidopsis thaliana GN=RPS6 PE=4 SV=1	2	6	6	2	6	4	6	6	6	6	6	4	6	6	6	6	2	2	2	2	2	2	28	28	9.2	28.367	250	250;188	0	By matching	By MS/MS	By MS/MS	By MS/MS	By MS/MS	By MS/MS	28	19.6	28	28	28	28
	O80439	O80439	3	3	3	30S ribosomal protein S31, chloroplastic	RPS31	>sp|O80439|RR31_ARATH 30S ribosomal protein S31, chloroplastic OS=Arabidopsis thaliana GN=RPS31 PE=1 SV=1	1	3	3	3	2	2	2	3	2	2	2	2	2	3	2	2	2	2	2	3	2	2	25.4	25.4	25.4	12.783	118	118	0	By MS/MS	By MS/MS	By MS/MS	By MS/MS	By MS/MS	By MS/MS	15.3	15.3	15.3	25.4	15.3	15.3
	P49201;Q9SF35	P49201;Q9SF35	3;2	3;2	3;2	40S ribosomal protein S23-2;40S ribosomal protein S23-1	RPS23B;RPS23A	>sp|P49201|RS232_ARATH 40S ribosomal protein S23-2 OS=Arabidopsis thaliana GN=RPS23B PE=2 SV=2;>sp|Q9SF35|RS231_ARATH 40S ribosomal protein S23-1 OS=Arabidopsis thaliana GN=RPS23A PE=2 SV=2	2	3	3	3	3	3	3	3	3	3	3	3	3	3	3	3	3	3	3	3	3	3	21.8	21.8	21.8	15.735	142	142;142	0	By MS/MS	By MS/MS	By MS/MS	By MS/MS	By MS/MS	By MS/MS	21.8	21.8	21.8	21.8	21.8	21.8
	P42794-2;P42795;P42794	P42794-2;P42795;P42794	4;4;4	4;4;4	4;4;4	60S ribosomal protein L11-2;60S ribosomal protein L11-1	RPL11B;RPL11A	>sp|P42794-2|RL112_ARATH Isoform 2 of 60S ribosomal protein L11-2 OS=Arabidopsis thaliana GN=RPL11B;>sp|P42795|RL111_ARATH 60S ribosomal protein L11-1 OS=Arabidopsis thaliana GN=RPL11A PE=2 SV=2;>sp|P42794|RL112_ARATH 60S ribosomal protein L11-2 OS=Arabido	3	4	4	4	3	4	3	3	3	4	3	4	3	3	3	4	3	4	3	3	3	4	26.2	26.2	26.2	19.775	172	172;182;182	0	By MS/MS	By MS/MS	By MS/MS	By MS/MS	By MS/MS	By MS/MS	20.3	26.2	20.3	20.3	20.3	26.2
	Q42112;A8MQR4;O04204;P57691	Q42112;A8MQR4;O04204;P57691	5;4;4;4	5;4;4;4	5;4;4;4	60S acidic ribosomal protein P0-2;60S acidic ribosomal protein P0-1;60S acidic ribosomal protein P0-3	RPP0B;RPP0A;RPP0C	>sp|Q42112|RLA02_ARATH 60S acidic ribosomal protein P0-2 OS=Arabidopsis thaliana GN=RPP0B PE=1 SV=2;>tr|A8MQR4|A8MQR4_ARATH 60S acidic ribosomal protein P0-2 OS=Arabidopsis thaliana GN=At3g09200 PE=4 SV=1;>sp|O04204|RLA01_ARATH 60S acidic ribosomal protein	4	5	5	5	4	5	2	5	5	4	4	5	2	5	5	4	4	5	2	5	5	4	29.7	29.7	29.7	34.133	320	320;287;317;323	0	By MS/MS	By MS/MS	By MS/MS	By MS/MS	By MS/MS	By MS/MS	20.9	29.7	7.5	29.7	29.7	26.9
	Q93VT9;Q93W22;Q08770;F4HUJ2	Q93VT9;Q93W22;Q08770;F4HUJ2	4;4;4;2	4;4;4;2	4;4;4;2	60S ribosomal protein L10-1;60S ribosomal protein L10-3;60S ribosomal protein L10-2	RPL10A;RPL10C;RPL10B;SAC52	>sp|Q93VT9|RL101_ARATH 60S ribosomal protein L10-1 OS=Arabidopsis thaliana GN=RPL10A PE=1 SV=1;>sp|Q93W22|RL103_ARATH 60S ribosomal protein L10-3 OS=Arabidopsis thaliana GN=RPL10C PE=2 SV=1;>sp|Q08770|RL102_ARATH 60S ribosomal protein L10-2 OS=Arabidopsis	4	4	4	4	4	4	4	4	4	4	4	4	4	4	4	4	4	4	4	4	4	4	17.3	17.3	17.3	24.917	220	220;221;221;163	0	By MS/MS	By MS/MS	By MS/MS	By MS/MS	By MS/MS	By MS/MS	17.3	17.3	17.3	17.3	17.3	17.3
	B3H4B6;Q9T029;F4IHJ8;Q9SIK2;Q8GYL5;Q9SIW5	B3H4B6;Q9T029;F4IHJ8;Q9SIK2;Q8GYL5;Q9SIW5	3;3;2;2;2;2	3;3;2;2;2;2	3;3;2;2;2;2	40S ribosomal protein S25-4;40S ribosomal protein S25-2;40S ribosomal protein S25-3;40S ribosomal protein S25-1	RPS25E;RPS25B;RPS25D;RPS25A	>tr|B3H4B6|B3H4B6_ARATH 40S ribosomal protein S25-4 OS=Arabidopsis thaliana GN=At4g39200 PE=4 SV=1;>sp|Q9T029|RS254_ARATH 40S ribosomal protein S25-4 OS=Arabidopsis thaliana GN=RPS25E PE=2 SV=1;>tr|F4IHJ8|F4IHJ8_ARATH 40S ribosomal protein S25-2 OS=Arabido	6	3	3	3	2	2	3	2	2	2	2	2	3	2	2	2	2	2	3	2	2	2	29	29	29	11.925	107	107;108;107;108;108;109	0	By MS/MS	By MS/MS	By MS/MS	By MS/MS	By MS/MS	By MS/MS	22.4	22.4	29	22.4	22.4	22.4
	Q9SIP7;Q9FJA6	Q9SIP7;Q9FJA6	10;9	10;9	1;1	40S ribosomal protein S3-1;40S ribosomal protein S3-3	RPS3A;RPS3C	>sp|Q9SIP7|RS31_ARATH 40S ribosomal protein S3-1 OS=Arabidopsis thaliana GN=RPS3A PE=1 SV=1;>sp|Q9FJA6|RS33_ARATH 40S ribosomal protein S3-3 OS=Arabidopsis thaliana GN=RPS3C PE=1 SV=1	2	10	10	1	8	8	7	8	8	8	8	8	7	8	8	8	1	1	0	1	1	1	38.8	38.8	3.2	27.519	250	250;248	0	By MS/MS	By MS/MS	By MS/MS	By MS/MS	By MS/MS	By MS/MS	34.8	32	28.4	32	29.6	34.8
BIR1	Q9ASS4	Q9ASS4	13	13	13	Probably inactive leucine-rich repeat receptor-like protein kinase At5g48380		>sp|Q9ASS4|Y5838_ARATH Probably inactive leucine-rich repeat receptor-like protein kinase At5g48380 OS=Arabidopsis thaliana GN=At5g48380 PE=1 SV=1	1	13	13	13	11	11	10	11	11	11	11	11	10	11	11	11	11	11	10	11	11	11	25.5	25.5	25.5	69.141	620	620	0	By MS/MS	By MS/MS	By MS/MS	By MS/MS	By MS/MS	By MS/MS	22.7	22.7	17.7	22.7	22.7	22.7
	Q9LZ57	Q9LZ57	3	3	1	60S ribosomal protein L36-3	RPL36C	>sp|Q9LZ57|RL363_ARATH 60S ribosomal protein L36-3 OS=Arabidopsis thaliana GN=RPL36C PE=3 SV=1	1	3	3	1	3	3	3	3	3	3	3	3	3	3	3	3	1	1	1	1	1	1	19.4	19.4	10.2	12.189	108	108	0	By MS/MS	By MS/MS	By matching	By MS/MS	By MS/MS	By MS/MS	19.4	19.4	19.4	19.4	19.4	19.4
	P49688;Q9SCM3	P49688	11;5	11;5	3;0	40S ribosomal protein S2-3	RPS2C	>sp|P49688|RS23_ARATH 40S ribosomal protein S2-3 OS=Arabidopsis thaliana GN=RPS2C PE=1 SV=2	2	11	11	3	10	10	11	11	11	11	10	10	11	11	11	11	2	2	3	3	3	3	35.4	35.4	11.9	30.878	285	285;276	0	By MS/MS	By MS/MS	By MS/MS	By MS/MS	By MS/MS	By MS/MS	32.6	32.6	35.4	35.4	35.4	35.4
	CON__P35527	CON__P35527	17	16	16			>P35527 SWISS-PROT:P35527 Tax_Id=9606 Gene_Symbol=KRT9 Keratin, type I cytoskeletal 9	1	17	16	16	12	3	12	9	15	11	11	2	11	8	14	10	11	2	11	8	14	10	35	35	35	62.129	623	623	0	By MS/MS	By matching	By MS/MS	By MS/MS	By MS/MS	By MS/MS	25.5	5.9	23.9	18.3	31	20.7
	Q9C944;Q9T0H7;F4JT33;Q9LD28;O81826;Q9LHQ5;Q9C681;Q9SII0;O23628;Q9S9K7;O04848;Q9FJE8;Q94F49	Q9C944;Q9T0H7;F4JT33;Q9LD28;O81826;Q9LHQ5;Q9C681;Q9SII0;O23628;Q9S9K7;O04848;Q9FJE8;Q94F49	2;1;1;1;1;1;1;1;1;1;1;1;1	2;1;1;1;1;1;1;1;1;1;1;1;1	2;1;1;1;1;1;1;1;1;1;1;1;1	Probable histone H2A variant 3;Putative histone H2A.8;Histone H2A;Histone H2A.6;Probable histone H2A.3;Probable histone H2A.2;Probable histone H2A.1;Probable histone H2A variant 2;Histone H2A variant 1;Probable histone H2AXb;Probable histone H2AXa;Probable histone H2A.7;Probable histone H2A.5	HTA4;RAT5;H2AV	>sp|Q9C944|H2AV3_ARATH Probable histone H2A variant 3 OS=Arabidopsis thaliana GN=At1g52740 PE=1 SV=1;>sp|Q9T0H7|H2A8_ARATH Putative histone H2A.8 OS=Arabidopsis thaliana GN=At4g13570 PE=5 SV=1;>tr|F4JT33|F4JT33_ARATH Histone H2A OS=Arabidopsis thaliana GN=	13	2	2	2	2	2	2	2	2	2	2	2	2	2	2	2	2	2	2	2	2	2	11.9	11.9	11.9	14.271	134	134;118;124;130;131;132;132;136;136;142;142;150;150	0	By MS/MS	By matching	By MS/MS	By MS/MS	By MS/MS	By MS/MS	11.9	11.9	11.9	11.9	11.9	11.9
	A8MQA1;P41127;F4IWP7	A8MQA1;P41127;F4IWP7	6;6;4	6;6;4	3;3;1	60S ribosomal protein L13;60S ribosomal protein L13-1	BBC1;RPL13B	>tr|A8MQA1|A8MQA1_ARATH 60S ribosomal protein L13 OS=Arabidopsis thaliana GN=BBC1 PE=3 SV=1;>sp|P41127|RL131_ARATH 60S ribosomal protein L13-1 OS=Arabidopsis thaliana GN=RPL13B PE=1 SV=1;>tr|F4IWP7|F4IWP7_ARATH 60S ribosomal protein L13-1 OS=Arabidopsis th	3	6	6	3	6	5	5	6	6	6	6	5	5	6	6	6	3	3	3	3	3	3	34.8	34.8	23.5	23.539	204	204;206;153	0	By MS/MS	By MS/MS	By MS/MS	By MS/MS	By MS/MS	By MS/MS	34.8	30.9	31.4	34.8	34.8	34.8
	Q9CAV0;Q42262	Q9CAV0;Q42262	6;5	6;5	6;5	40S ribosomal protein S3a-1;40S ribosomal protein S3a-2	RPS3AA;RPS3AB	>sp|Q9CAV0|RS3A1_ARATH 40S ribosomal protein S3a-1 OS=Arabidopsis thaliana GN=RPS3AA PE=1 SV=3;>sp|Q42262|RS3A2_ARATH 40S ribosomal protein S3a-2 OS=Arabidopsis thaliana GN=RPS3AB PE=2 SV=3	2	6	6	6	4	5	5	5	5	5	4	5	5	5	5	5	4	5	5	5	5	5	21.4	21.4	21.4	29.85	262	262;262	0	By MS/MS	By MS/MS	By MS/MS	By MS/MS	By MS/MS	By MS/MS	17.6	17.6	21.4	17.6	17.6	17.6
	P49211;Q9FHG2	P49211;Q9FHG2	3;2	3;2	3;2	60S ribosomal protein L32-1;60S ribosomal protein L32-2	RPL32A;RPL32B	>sp|P49211|RL321_ARATH 60S ribosomal protein L32-1 OS=Arabidopsis thaliana GN=RPL32A PE=2 SV=2;>sp|Q9FHG2|RL322_ARATH 60S ribosomal protein L32-2 OS=Arabidopsis thaliana GN=RPL32B PE=2 SV=1	2	3	3	3	3	3	3	3	2	3	3	3	3	3	2	3	3	3	3	3	2	3	21.1	21.1	21.1	15.503	133	133;133	0	By matching	By matching	By MS/MS	By MS/MS	By matching	By MS/MS	21.1	21.1	21.1	21.1	21.1	21.1
	F4HRW5;P51413;Q93VI3	F4HRW5;P51413;Q93VI3	2;2;2	2;2;2	2;2;2	60S ribosomal protein L17-2;60S ribosomal protein L17-1	RPL17B;RPL17A	>tr|F4HRW5|F4HRW5_ARATH 60S ribosomal protein L17-2 OS=Arabidopsis thaliana GN=AT1G67430 PE=2 SV=1;>sp|P51413|RL172_ARATH 60S ribosomal protein L17-2 OS=Arabidopsis thaliana GN=RPL17B PE=2 SV=2;>sp|Q93VI3|RL171_ARATH 60S ribosomal protein L17-1 OS=Arabidop	3	2	2	2	2	2	2	2	2	2	2	2	2	2	2	2	2	2	2	2	2	2	14.5	14.5	14.5	14.767	131	131;175;176	0	By MS/MS	By MS/MS	By MS/MS	By MS/MS	By MS/MS	By MS/MS	14.5	14.5	14.5	14.5	14.5	14.5
	Q8LC83	Q8LC83	4	2	2	40S ribosomal protein S24-2	RPS24B	>sp|Q8LC83|RS242_ARATH 40S ribosomal protein S24-2 OS=Arabidopsis thaliana GN=RPS24B PE=2 SV=2	1	4	2	2	4	3	3	4	4	4	2	1	1	2	2	2	2	1	1	2	2	2	27.1	18	18	15.419	133	133	0	By MS/MS	By matching	By matching	By MS/MS	By MS/MS	By MS/MS	27.1	15.8	15.8	27.1	27.1	27.1
	O81126;Q9SJA6;B3H6W9;F4I7M9;O81127	O81126;Q9SJA6	3;2;1;1;1	3;2;1;1;1	3;2;1;1;1	Serine/arginine-rich splicing factor RSZ22;Serine/arginine-rich splicing factor RSZ22A	RSZ22;RSZ22A	>sp|O81126|RZP22_ARATH Serine/arginine-rich splicing factor RSZ22 OS=Arabidopsis thaliana GN=RSZ22 PE=1 SV=1;>sp|Q9SJA6|RZ22A_ARATH Serine/arginine-rich splicing factor RSZ22A OS=Arabidopsis thaliana GN=RSZ22A PE=1 SV=1	5	3	3	3	3	3	3	3	3	3	3	3	3	3	3	3	3	3	3	3	3	3	15	15	15	22.458	200	200;196;164;183;187	0	By MS/MS	By MS/MS	By MS/MS	By MS/MS	By MS/MS	By MS/MS	15	15	15	15	15	15
	Q9LR33;P49637	Q9LR33;P49637	5;5	5;5	5;5	60S ribosomal protein L27a-2;60S ribosomal protein L27a-3	RPL27AB;RPL27AC	>sp|Q9LR33|R27A2_ARATH 60S ribosomal protein L27a-2 OS=Arabidopsis thaliana GN=RPL27AB PE=2 SV=1;>sp|P49637|R27A3_ARATH 60S ribosomal protein L27a-3 OS=Arabidopsis thaliana GN=RPL27AC PE=2 SV=2	2	5	5	5	5	5	5	5	5	5	5	5	5	5	5	5	5	5	5	5	5	5	37.7	37.7	37.7	16.292	146	146;146	0	By MS/MS	By MS/MS	By MS/MS	By MS/MS	By MS/MS	By MS/MS	37.7	37.7	37.7	37.7	37.7	37.7
	CON__Q7Z794	CON__Q7Z794	2	1	1			>Q7Z794 SWISS-PROT:Q7Z794 Tax_Id=9606 Gene_Symbol=KRT77 Keratin 77	1	2	1	1	2	2	2	2	2	2	1	1	1	1	1	1	1	1	1	1	1	1	3.8	1.7	1.7	61.802	578	578	0	By matching	By MS/MS	By matching	By matching	By MS/MS	By matching	3.8	3.8	3.8	3.8	3.8	3.8
	Q9FJP3	Q9FJP3	4	4	4	50S ribosomal protein L29, chloroplastic	RPL29	>sp|Q9FJP3|RK29_ARATH 50S ribosomal protein L29, chloroplastic OS=Arabidopsis thaliana GN=RPL29 PE=1 SV=1	1	4	4	4	4	4	3	4	4	4	4	4	3	4	4	4	4	4	3	4	4	4	20.8	20.8	20.8	19.377	173	173	0	By MS/MS	By MS/MS	By MS/MS	By MS/MS	By MS/MS	By MS/MS	20.8	20.8	16.8	20.8	20.8	20.8
	O23049	O23049	5	5	5	50S ribosomal protein L6, chloroplastic	RPL6	>sp|O23049|RK6_ARATH 50S ribosomal protein L6, chloroplastic OS=Arabidopsis thaliana GN=RPL6 PE=2 SV=1	1	5	5	5	5	5	5	4	5	4	5	5	5	4	5	4	5	5	5	4	5	4	23.3	23.3	23.3	24.705	223	223	0	By MS/MS	By MS/MS	By MS/MS	By MS/MS	By MS/MS	By MS/MS	23.3	23.3	23.3	20.2	23.3	17.9
	Q9FEF8;Q94AH9;Q9FEF8-2	Q9FEF8;Q94AH9;Q9FEF8-2	7;6;4	7;6;4	7;6;4	Probable mediator of RNA polymerase II transcription subunit 36b;Mediator of RNA polymerase II transcription subunit 36a	MED36B;MED36A	>sp|Q9FEF8|MD36B_ARATH Probable mediator of RNA polymerase II transcription subunit 36b OS=Arabidopsis thaliana GN=MED36B PE=1 SV=1;>sp|Q94AH9|MD36A_ARATH Mediator of RNA polymerase II transcription subunit 36a OS=Arabidopsis thaliana GN=MED36A PE=1 SV=2;>	3	7	7	7	7	6	7	7	7	7	7	6	7	7	7	7	7	6	7	7	7	7	27.9	27.9	27.9	32.829	308	308;320;273	0	By MS/MS	By MS/MS	By MS/MS	By MS/MS	By MS/MS	By MS/MS	27.9	24	27.9	27.9	27.9	27.9
	P59224;P59223	P59224;P59223	5;4	5;4	5;4	40S ribosomal protein S13-2;40S ribosomal protein S13-1	RPS13B;RPS13A	>sp|P59224|RS132_ARATH 40S ribosomal protein S13-2 OS=Arabidopsis thaliana GN=RPS13B PE=2 SV=1;>sp|P59223|RS131_ARATH 40S ribosomal protein S13-1 OS=Arabidopsis thaliana GN=RPS13A PE=2 SV=1	2	5	5	5	3	3	4	5	4	4	3	3	4	5	4	4	3	3	4	5	4	4	37.7	37.7	37.7	17.085	151	151;151	0	By MS/MS	By MS/MS	By MS/MS	By MS/MS	By MS/MS	By MS/MS	23.8	23.8	33.1	37.7	29.8	29.8
	F4I472;Q9FY64;Q08112;A8MQ96;Q9FIX6;Q9FY65	F4I472;Q9FY64;Q08112	3;3;3;1;1;1	3;3;3;1;1;1	3;3;3;1;1;1	40S ribosomal protein S15-4;40S ribosomal protein S15-1	RPS15;RPS15D;RPS15A	>tr|F4I472|F4I472_ARATH 40S ribosomal protein S15-1 OS=Arabidopsis thaliana GN=RPS15 PE=2 SV=1;>sp|Q9FY64|RS154_ARATH 40S ribosomal protein S15-4 OS=Arabidopsis thaliana GN=RPS15D PE=2 SV=1;>sp|Q08112|RS151_ARATH 40S ribosomal protein S15-1 OS=Arabidopsis	6	3	3	3	3	3	3	3	3	3	3	3	3	3	3	3	3	3	3	3	3	3	33.1	33.1	33.1	17.058	151	151;152;152;118;149;150	0	By MS/MS	By MS/MS	By MS/MS	By MS/MS	By MS/MS	By MS/MS	33.1	33.1	33.1	33.1	33.1	33.1
	Q9LP53;O22969;Q9SR12	Q9LP53	3;1;1	3;1;1	3;1;1		F28N24.7	>tr|Q9LP53|Q9LP53_ARATH Alba DNA/RNA-binding protein OS=Arabidopsis thaliana GN=F28N24.7 PE=2 SV=1	3	3	3	3	2	3	2	2	2	2	2	3	2	2	2	2	2	3	2	2	2	2	30	30	30	14.574	130	130;130;164	0	By MS/MS	By MS/MS	By matching	By MS/MS	By MS/MS	By MS/MS	15.4	30	15.4	15.4	15.4	15.4
	F4KAM0;B3H4N7;Q9LVC9	F4KAM0;B3H4N7;Q9LVC9	1;1;1	1;1;1	1;1;1	60S acidic ribosomal protein P3-2	RPP3B	>tr|F4KAM0|F4KAM0_ARATH 60S acidic ribosomal protein P3-2 OS=Arabidopsis thaliana GN=AT5G57290 PE=2 SV=1;>tr|B3H4N7|B3H4N7_ARATH 60S acidic ribosomal protein P3-2 OS=Arabidopsis thaliana GN=At5g57290 PE=3 SV=1;>sp|Q9LVC9|RLA32_ARATH 60S acidic ribosomal pr	3	1	1	1	1	1	1	1	1	1	1	1	1	1	1	1	1	1	1	1	1	1	9	9	9	8.9448	89	89;119;120	0	By MS/MS	By MS/MS	By matching	By MS/MS	By MS/MS	By MS/MS	9	9	9	9	9	9
	Q9LD90	Q9LD90	17	17	17	H/ACA ribonucleoprotein complex subunit 4	CBF5	>sp|Q9LD90|CBF5_ARATH H/ACA ribonucleoprotein complex subunit 4 OS=Arabidopsis thaliana GN=CBF5 PE=1 SV=1	1	17	17	17	12	13	13	13	14	13	12	13	13	13	14	13	12	13	13	13	14	13	34.9	34.9	34.9	63.026	565	565	0	By MS/MS	By MS/MS	By MS/MS	By MS/MS	By MS/MS	By MS/MS	27.3	30.1	28.8	28.8	30.1	29
	A8MRV1;P59259	A8MRV1;P59259	2;2	2;2	2;2	Histone H4		>tr|A8MRV1|A8MRV1_ARATH Histone H4 OS=Arabidopsis thaliana GN=At1g07660 PE=3 SV=1;>sp|P59259|H4_ARATH Histone H4 OS=Arabidopsis thaliana GN=At1g07660 PE=1 SV=2	2	2	2	2	2	2	2	2	2	2	2	2	2	2	2	2	2	2	2	2	2	2	25.6	25.6	25.6	9.3939	86	86;103	0	By MS/MS	By MS/MS	By MS/MS	By MS/MS	By matching	By MS/MS	25.6	25.6	25.6	25.6	25.6	25.6
	Q9SUA1	Q9SUA1	7	7	7		AT4g26630	>tr|Q9SUA1|Q9SUA1_ARATH DEK domain-containing chromatin associated protein OS=Arabidopsis thaliana GN=AT4g26630 PE=4 SV=1	1	7	7	7	7	7	7	7	7	7	7	7	7	7	7	7	7	7	7	7	7	7	6.6	6.6	6.6	85.248	763	763	0	By MS/MS	By MS/MS	By MS/MS	By MS/MS	By MS/MS	By MS/MS	6.6	6.6	6.6	6.6	6.6	6.6
	Q9SRX7	Q9SRX7	1	1	1	Putative 60S ribosomal protein L22-1	RPL22A	>sp|Q9SRX7|RL221_ARATH Putative 60S ribosomal protein L22-1 OS=Arabidopsis thaliana GN=RPL22A PE=3 SV=1	1	1	1	1	0	0	0	0	0	1	0	0	0	0	0	1	0	0	0	0	0	1	9.4	9.4	9.4	14.45	127	127	0	By matching	By matching	By matching	By matching	By matching	By MS/MS	0	0	0	0	0	9.4
	Q9LEY9	Q9LEY9	4	4	4	H/ACA ribonucleoprotein complex subunit 2-like protein		>sp|Q9LEY9|NHP2_ARATH H/ACA ribonucleoprotein complex subunit 2-like protein OS=Arabidopsis thaliana GN=At5g08180 PE=1 SV=1	1	4	4	4	4	4	2	4	4	4	4	4	2	4	4	4	4	4	2	4	4	4	21.2	21.2	21.2	16.948	156	156	0	By MS/MS	By MS/MS	By matching	By MS/MS	By MS/MS	By MS/MS	21.2	21.2	14.7	21.2	21.2	21.2
	Q96293;Q96292;F4J8V9;Q8RYC2	Q96293;Q96292;F4J8V9	9;9;8;3	9;9;8;3	4;4;3;1	Actin-8;Actin-2	ACT8;ACT2	>sp|Q96293|ACT8_ARATH Actin-8 OS=Arabidopsis thaliana GN=ACT8 PE=1 SV=2;>sp|Q96292|ACT2_ARATH Actin-2 OS=Arabidopsis thaliana GN=ACT2 PE=1 SV=1;>tr|F4J8V9|F4J8V9_ARATH Actin 2 OS=Arabidopsis thaliana GN=ACT2 PE=2 SV=1	4	9	9	4	8	8	9	8	8	8	8	8	9	8	8	8	4	4	4	4	4	4	28.4	28.4	13.5	41.862	377	377;377;371;378	0	By MS/MS	By MS/MS	By MS/MS	By MS/MS	By MS/MS	By MS/MS	25.7	25.7	28.4	25.7	25.7	25.7
	Q9M885	Q9M885	3	3	1	40S ribosomal protein S7-2	RPS7B	>sp|Q9M885|RS72_ARATH 40S ribosomal protein S7-2 OS=Arabidopsis thaliana GN=RPS7B PE=2 SV=1	1	3	3	1	3	3	3	2	2	2	3	3	3	2	2	2	1	1	1	0	0	0	13.6	13.6	4.2	22.196	191	191	0	By MS/MS	By MS/MS	By MS/MS	By MS/MS	By MS/MS	By MS/MS	13.6	13.6	13.6	9.4	9.4	9.4
	Q8VZT0;Q9FK53	Q8VZT0	4;1	4;1	4;1	Putative H/ACA ribonucleoprotein complex subunit 1-like protein 1		>sp|Q8VZT0|NLAL1_ARATH Putative H/ACA ribonucleoprotein complex subunit 1-like protein 1 OS=Arabidopsis thaliana GN=At3g03920 PE=2 SV=1	2	4	4	4	4	4	3	4	4	3	4	4	3	4	4	3	4	4	3	4	4	3	31.2	31.2	31.2	20.982	202	202;189	0	By MS/MS	By MS/MS	By matching	By MS/MS	By MS/MS	By MS/MS	31.2	31.2	23.8	31.2	31.2	23.8
	P51407;F4IGR5;F4IGR4	P51407;F4IGR5;F4IGR4	4;3;3	2;1;1	2;1;1	60S acidic ribosomal protein P2-1	RPP2A	>sp|P51407|RLA21_ARATH 60S acidic ribosomal protein P2-1 OS=Arabidopsis thaliana GN=RPP2A PE=2 SV=2;>tr|F4IGR5|F4IGR5_ARATH 60S acidic ribosomal protein P2-1 OS=Arabidopsis thaliana GN=AT2G27720 PE=2 SV=1;>tr|F4IGR4|F4IGR4_ARATH 60S acidic ribosomal protei	3	4	2	2	4	4	4	4	4	4	2	2	2	2	2	2	2	2	2	2	2	2	39.1	28.7	28.7	11.452	115	115;127;130	0	By MS/MS	By MS/MS	By matching	By MS/MS	By MS/MS	By MS/MS	39.1	39.1	39.1	39.1	39.1	39.1
	Q8LBI1;P49227;F4J912	Q8LBI1;P49227;F4J912	4;4;3	4;4;3	4;4;3	60S ribosomal protein L5-1;60S ribosomal protein L5-2	ATL5;RPL5B	>sp|Q8LBI1|RL51_ARATH 60S ribosomal protein L5-1 OS=Arabidopsis thaliana GN=ATL5 PE=2 SV=2;>sp|P49227|RL52_ARATH 60S ribosomal protein L5-2 OS=Arabidopsis thaliana GN=RPL5B PE=2 SV=3;>tr|F4J912|F4J912_ARATH 60S ribosomal protein L5-1 OS=Arabidopsis thalian	3	4	4	4	3	4	4	4	4	3	3	4	4	4	4	3	3	4	4	4	4	3	17.9	17.9	17.9	34.358	301	301;301;190	0	By MS/MS	By MS/MS	By MS/MS	By MS/MS	By MS/MS	By MS/MS	13	17.9	17.9	17.9	17.9	13
	P16181;O65569	P16181;O65569	5;3	5;3	2;0	40S ribosomal protein S11-1;40S ribosomal protein S11-2	RPS11A;RPS11B	>sp|P16181|RS111_ARATH 40S ribosomal protein S11-1 OS=Arabidopsis thaliana GN=RPS11A PE=2 SV=1;>sp|O65569|RS112_ARATH 40S ribosomal protein S11-2 OS=Arabidopsis thaliana GN=RPS11B PE=2 SV=2	2	5	5	2	5	5	3	5	5	5	5	5	3	5	5	5	2	2	1	2	2	2	33.8	33.8	15	17.957	160	160;159	0	By MS/MS	By MS/MS	By MS/MS	By MS/MS	By MS/MS	By MS/MS	33.8	33.8	17.5	33.8	33.8	33.8
	P19456;F4JPJ7;P20649;Q43128;Q9M2A0;Q9SJB3;Q9SH76;Q9SU58;Q9LY32	P19456;F4JPJ7;P20649	19;19;14;3;3;3;3;3;1	19;19;14;3;3;3;3;3;1	12;12;7;0;1;0;2;0;0	ATPase 2, plasma membrane-type;ATPase 1, plasma membrane-type	AHA2;HA2;AHA1	>sp|P19456|PMA2_ARATH ATPase 2, plasma membrane-type OS=Arabidopsis thaliana GN=AHA2 PE=1 SV=2;>tr|F4JPJ7|F4JPJ7_ARATH H(+)-ATPase 2 OS=Arabidopsis thaliana GN=HA2 PE=2 SV=1;>sp|P20649|PMA1_ARATH ATPase 1, plasma membrane-type OS=Arabidopsis thaliana GN=AH	9	19	19	12	18	17	18	18	13	19	18	17	18	18	13	19	12	10	12	11	8	12	23	23	15	104.4	948	948;981;949;947;948;949;949;960;961	0	By MS/MS	By MS/MS	By MS/MS	By MS/MS	By MS/MS	By MS/MS	21	21.3	21	21.8	17	23
	P51427;Q9ZUT9	P51427;Q9ZUT9	4;3	4;3	4;3	40S ribosomal protein S5-2;40S ribosomal protein S5-1	RPS5B;RPS5A	>sp|P51427|RS52_ARATH 40S ribosomal protein S5-2 OS=Arabidopsis thaliana GN=RPS5B PE=2 SV=2;>sp|Q9ZUT9|RS51_ARATH 40S ribosomal protein S5-1 OS=Arabidopsis thaliana GN=RPS5A PE=2 SV=1	2	4	4	4	3	4	4	4	3	3	3	4	4	4	3	3	3	4	4	4	3	3	26.1	26.1	26.1	22.921	207	207;207	0	By MS/MS	By MS/MS	By MS/MS	By MS/MS	By MS/MS	By MS/MS	21.7	26.1	26.1	26.1	21.7	21.7
	Q9SHE8	Q9SHE8	4	4	4	Photosystem I reaction center subunit III, chloroplastic	PSAF	>sp|Q9SHE8|PSAF_ARATH Photosystem I reaction center subunit III, chloroplastic OS=Arabidopsis thaliana GN=PSAF PE=1 SV=1	1	4	4	4	4	4	4	4	4	4	4	4	4	4	4	4	4	4	4	4	4	4	26.7	26.7	26.7	24.173	221	221	0	By MS/MS	By MS/MS	By MS/MS	By MS/MS	By MS/MS	By MS/MS	26.7	26.7	26.7	26.7	26.7	26.7
	Q9FK31	Q9FK31	1	1	1			>tr|Q9FK31|Q9FK31_ARATH At5g50410 OS=Arabidopsis thaliana GN=AT5G50410 PE=2 SV=1	1	1	1	1	1	1	1	1	1	1	1	1	1	1	1	1	1	1	1	1	1	1	4.2	4.2	4.2	30.131	259	259	1	By matching	By matching	By matching	By matching	By MS/MS	By matching	4.2	4.2	4.2	4.2	4.2	4.2
	P27521	P27521	4	4	4	Chlorophyll a-b binding protein 4, chloroplastic	LHCA4	>sp|P27521|CA4_ARATH Chlorophyll a-b binding protein 4, chloroplastic OS=Arabidopsis thaliana GN=LHCA4 PE=1 SV=1	1	4	4	4	4	4	2	4	4	4	4	4	2	4	4	4	4	4	2	4	4	4	23.5	23.5	23.5	27.733	251	251	0	By MS/MS	By MS/MS	By MS/MS	By MS/MS	By MS/MS	By MS/MS	23.5	23.5	10.4	23.5	23.5	23.5
	Q9FDZ9;Q43291	Q9FDZ9;Q43291	2;2	2;2	2;2	60S ribosomal protein L21-2;60S ribosomal protein L21-1	RPL21E;RPL21A	>sp|Q9FDZ9|RL212_ARATH 60S ribosomal protein L21-2 OS=Arabidopsis thaliana GN=RPL21E PE=2 SV=1;>sp|Q43291|RL211_ARATH 60S ribosomal protein L21-1 OS=Arabidopsis thaliana GN=RPL21A PE=2 SV=2	2	2	2	2	2	2	2	2	2	2	2	2	2	2	2	2	2	2	2	2	2	2	11	11	11	18.709	164	164;164	0	By MS/MS	By MS/MS	By MS/MS	By MS/MS	By MS/MS	By MS/MS	11	11	11	11	11	11
	Q9LRX8;Q9SVR0;Q9FKC0	Q9LRX8;Q9SVR0;Q9FKC0	6;3;3	6;3;3	3;0;0	60S ribosomal protein L13a-2;60S ribosomal protein L13a-3;60S ribosomal protein L13a-4	RPL13AB;RPL13AC;RPL13AD	>sp|Q9LRX8|R13A2_ARATH 60S ribosomal protein L13a-2 OS=Arabidopsis thaliana GN=RPL13AB PE=1 SV=1;>sp|Q9SVR0|R13A3_ARATH 60S ribosomal protein L13a-3 OS=Arabidopsis thaliana GN=RPL13AC PE=2 SV=1;>sp|Q9FKC0|R13A4_ARATH 60S ribosomal protein L13a-4 OS=Arabido	3	6	6	3	4	6	4	5	5	6	4	6	4	5	5	6	2	3	3	3	3	3	34.5	34.5	15.5	23.459	206	206;206;206	0	By MS/MS	By MS/MS	By MS/MS	By MS/MS	By MS/MS	By MS/MS	24.8	34.5	21.4	28.6	27.7	34.5
	Q8VZB9;P59231	Q8VZB9	5;2	5;2	3;0	60S ribosomal protein L10a-1	RPL10AA	>sp|Q8VZB9|R10A1_ARATH 60S ribosomal protein L10a-1 OS=Arabidopsis thaliana GN=RPL10AA PE=2 SV=1	2	5	5	3	4	5	4	5	5	5	4	5	4	5	5	5	2	3	2	3	3	3	26.9	26.9	16.2	24.469	216	216;217	0	By MS/MS	By MS/MS	By MS/MS	By MS/MS	By MS/MS	By MS/MS	20.8	26.9	20.8	26.9	26.9	26.9
	Q9FX54;P25858;F4HQT1	Q9FX54;P25858;F4HQT1	10;10;8	10;10;8	10;10;8	Glyceraldehyde-3-phosphate dehydrogenase GAPC2, cytosolic;Glyceraldehyde-3-phosphate dehydrogenase GAPC1, cytosolic	GAPC2;GAPC1	>sp|Q9FX54|G3PC2_ARATH Glyceraldehyde-3-phosphate dehydrogenase GAPC2, cytosolic OS=Arabidopsis thaliana GN=GAPC2 PE=1 SV=1;>sp|P25858|G3PC1_ARATH Glyceraldehyde-3-phosphate dehydrogenase GAPC1, cytosolic OS=Arabidopsis thaliana GN=GAPC1 PE=1 SV=2;>tr|F4HQ	3	10	10	10	9	8	7	10	10	10	9	8	7	10	10	10	9	8	7	10	10	10	39.1	39.1	39.1	36.913	338	338;338;310	0	By MS/MS	By MS/MS	By MS/MS	By MS/MS	By MS/MS	By MS/MS	37	32.5	29.9	39.1	39.1	39.1
	Q9C514	Q9C514	4	4	4	40S ribosomal protein S7-1	RPS7A	>sp|Q9C514|RS71_ARATH 40S ribosomal protein S7-1 OS=Arabidopsis thaliana GN=RPS7A PE=2 SV=1	1	4	4	4	4	4	4	4	4	4	4	4	4	4	4	4	4	4	4	4	4	4	26.2	26.2	26.2	21.922	191	191	0	By MS/MS	By MS/MS	By MS/MS	By MS/MS	By MS/MS	By MS/MS	26.2	26.2	26.2	26.2	26.2	26.2
	P11574;Q8W4E2;Q9SZN1;F4JTQ0	P11574;Q8W4E2;Q9SZN1;F4JTQ0	8;8;7;7	8;8;7;7	8;8;7;7	V-type proton ATPase subunit B1;V-type proton ATPase subunit B3;V-type proton ATPase subunit B2	VHA-B1;VHA-B3;VHA-B2	>sp|P11574|VATB1_ARATH V-type proton ATPase subunit B1 OS=Arabidopsis thaliana GN=VHA-B1 PE=2 SV=2;>sp|Q8W4E2|VATB3_ARATH V-type proton ATPase subunit B3 OS=Arabidopsis thaliana GN=VHA-B3 PE=2 SV=1;>sp|Q9SZN1|VATB2_ARATH V-type proton ATPase subunit B2 OS=	4	8	8	8	8	7	7	8	8	8	8	7	7	8	8	8	8	7	7	8	8	8	22.6	22.6	22.6	54.107	486	486;487;487;494	0	By MS/MS	By MS/MS	By MS/MS	By MS/MS	By MS/MS	By MS/MS	22.6	21	21	22.6	22.6	22.6
	O23654	O23654	15	15	15	V-type proton ATPase catalytic subunit A	VHA-A	>sp|O23654|VATA_ARATH V-type proton ATPase catalytic subunit A OS=Arabidopsis thaliana GN=VHA-A PE=1 SV=1	1	15	15	15	13	15	13	14	14	13	13	15	13	14	14	13	13	15	13	14	14	13	29.5	29.5	29.5	68.812	623	623	0	By MS/MS	By MS/MS	By MS/MS	By MS/MS	By MS/MS	By MS/MS	26	29.5	26	28.4	28.4	25.7
	Q9S709;Q9FMY5;A8MRI1;Q3EAP8	Q9S709;Q9FMY5	5;4;2;1	5;4;2;1	5;4;2;1	Splicing factor U2af small subunit A;Splicing factor U2af small subunit B	U2AF35A;U2AF35B	>sp|Q9S709|U2AFA_ARATH Splicing factor U2af small subunit A OS=Arabidopsis thaliana GN=U2AF35A PE=1 SV=1;>sp|Q9FMY5|U2AFB_ARATH Splicing factor U2af small subunit B OS=Arabidopsis thaliana GN=U2AF35B PE=2 SV=1	4	5	5	5	4	5	4	5	5	5	4	5	4	5	5	5	4	5	4	5	5	5	18.6	18.6	18.6	34.572	296	296;283;246;75	0	By MS/MS	By MS/MS	By MS/MS	By MS/MS	By MS/MS	By MS/MS	17.9	18.6	17.9	18.6	18.6	18.6
	P93004	P93004	2	2	2	Aquaporin PIP2-7	PIP2-7	>sp|P93004|PIP27_ARATH Aquaporin PIP2-7 OS=Arabidopsis thaliana GN=PIP2-7 PE=1 SV=2	1	2	2	2	1	1	2	1	1	2	1	1	2	1	1	2	1	1	2	1	1	2	12.9	12.9	12.9	29.742	280	280	0	By MS/MS	By MS/MS	By MS/MS	By MS/MS	By MS/MS	By MS/MS	6.8	6.8	12.9	6.8	6.8	12.9
	Q9FMG4	Q9FMG4	2	2	2		SC35	>tr|Q9FMG4|Q9FMG4_ARATH AT5g64200/MSJ1_4 OS=Arabidopsis thaliana GN=SC35 PE=2 SV=1	1	2	2	2	2	2	2	0	2	2	2	2	2	0	2	2	2	2	2	0	2	2	6.6	6.6	6.6	35.17	303	303	0	By MS/MS	By MS/MS	By MS/MS	By matching	By MS/MS	By MS/MS	6.6	6.6	6.6	0	6.6	6.6
	Q2V2R9;Q9SY97	Q2V2R9;Q9SY97	2;2	2;2	2;2		LHCA3;T25B24.12	>tr|Q2V2R9|Q2V2R9_ARATH Light-harvesting complex I chlorophyll a/b binding protein 3 OS=Arabidopsis thaliana GN=LHCA3 PE=3 SV=1;>tr|Q9SY97|Q9SY97_ARATH Light-harvesting complex I chlorophyll a/b binding protein 3 OS=Arabidopsis thaliana GN=T25B24.12 PE=1 S	2	2	2	2	1	1	1	2	2	1	1	1	1	2	2	1	1	1	1	2	2	1	12.8	12.8	12.8	23.746	218	218;273	0	By MS/MS	By MS/MS	By MS/MS	By MS/MS	By MS/MS	By MS/MS	7.8	7.8	7.8	12.8	12.8	7.8
	P49689	P49689	1	1	1	40S ribosomal protein S30	RPS30A	>sp|P49689|RS30_ARATH 40S ribosomal protein S30 OS=Arabidopsis thaliana GN=RPS30A PE=2 SV=3	1	1	1	1	1	1	1	1	1	1	1	1	1	1	1	1	1	1	1	1	1	1	16.1	16.1	16.1	6.887	62	62	0.0034843	By MS/MS	By MS/MS	By matching	By MS/MS	By MS/MS	By MS/MS	16.1	16.1	16.1	16.1	16.1	16.1
	O23290	O23290	2	2	2	60S ribosomal protein L36a	RPL36AA	>sp|O23290|RL36A_ARATH 60S ribosomal protein L36a OS=Arabidopsis thaliana GN=RPL36AA PE=2 SV=3	1	2	2	2	2	2	1	2	2	2	2	2	1	2	2	2	2	2	1	2	2	2	8.6	8.6	8.6	12.125	105	105	0	By matching	By matching	By MS/MS	By MS/MS	By matching	By MS/MS	8.6	8.6	8.6	8.6	8.6	8.6
	O04314-2;O04314;O04313	O04314-2;O04314;O04313	6;6;3	6;6;3	6;6;3	PYK10-binding protein 1	PBP1;T02O04.7	>sp|O04314-2|PYBP1_ARATH Isoform 2 of PYK10-binding protein 1 OS=Arabidopsis thaliana GN=PBP1;>sp|O04314|PYBP1_ARATH PYK10-binding protein 1 OS=Arabidopsis thaliana GN=PBP1 PE=1 SV=1;>tr|O04313|O04313_ARATH Jacalin-related lectin 31 OS=Arabidopsis thaliana	3	6	6	6	5	6	6	6	5	6	5	6	6	6	5	6	5	6	6	6	5	6	30.4	30.4	30.4	29.826	276	276;298;296	0	By MS/MS	By MS/MS	By MS/MS	By MS/MS	By MS/MS	By MS/MS	27.9	30.4	30.4	30.4	25.7	30.4
	Q08733;P61837;Q39196;F4JHB6;A8MSF6;Q9SV31;Q8LAA6	Q08733;P61837;Q39196;F4JHB6	3;3;3;2;1;1;1	3;3;3;2;1;1;1	1;1;1;0;1;1;1	Aquaporin PIP1-3;Aquaporin PIP1-1;Probable aquaporin PIP1-4	PIP1-3;PIP1-1;PIP1.4;PIP1;4	>sp|Q08733|PIP13_ARATH Aquaporin PIP1-3 OS=Arabidopsis thaliana GN=PIP1-3 PE=1 SV=1;>sp|P61837|PIP11_ARATH Aquaporin PIP1-1 OS=Arabidopsis thaliana GN=PIP1-1 PE=1 SV=1;>sp|Q39196|PIP14_ARATH Probable aquaporin PIP1-4 OS=Arabidopsis thaliana GN=PIP1.4 PE=1	7	3	3	1	2	1	3	2	2	2	2	1	3	2	2	2	1	1	1	1	1	1	9.8	9.8	3.5	30.632	286	286;286;287;219;214;286;287	0	By MS/MS	By MS/MS	By MS/MS	By MS/MS	By matching	By MS/MS	6.6	3.5	9.8	6.6	6.6	6.6
	Q9SKC5	Q9SKC5	1	1	1	UDP-glycosyltransferase 74D1	UGT74D1	>sp|Q9SKC5|U74D1_ARATH UDP-glycosyltransferase 74D1 OS=Arabidopsis thaliana GN=UGT74D1 PE=1 SV=1	1	1	1	1	0	0	1	0	0	0	0	0	1	0	0	0	0	0	1	0	0	0	2.6	2.6	2.6	51.053	456	456	0	By matching	By matching	By MS/MS	By matching	By matching	By matching	0	0	2.6	0	0	0
	CON__P00761	CON__P00761	1	1	1			>P00761 SWISS-PROT:P00761|TRYP_PIG Trypsin - Sus scrofa (Pig).	1	1	1	1	1	1	1	1	1	1	1	1	1	1	1	1	1	1	1	1	1	1	3.5	3.5	3.5	24.409	231	231	0.0031056	By MS/MS	By matching	By MS/MS	By MS/MS	By MS/MS	By MS/MS	3.5	3.5	3.5	3.5	3.5	3.5
	Q9STY6;P49200	Q9STY6;P49200	1;1	1;1	1;1	40S ribosomal protein S20-2;40S ribosomal protein S20-1	RPS20B;RPS20A	>sp|Q9STY6|RS202_ARATH 40S ribosomal protein S20-2 OS=Arabidopsis thaliana GN=RPS20B PE=2 SV=1;>sp|P49200|RS201_ARATH 40S ribosomal protein S20-1 OS=Arabidopsis thaliana GN=RPS20A PE=2 SV=2	2	1	1	1	1	1	1	1	1	1	1	1	1	1	1	1	1	1	1	1	1	1	9.8	9.8	9.8	13.693	122	122;124	0	By MS/MS	By MS/MS	By matching	By MS/MS	By MS/MS	By MS/MS	9.8	9.8	9.8	9.8	9.8	9.8
	Q9SGT7;Q9LTV0	Q9SGT7	10;4	10;4	10;4		T6H22.10	>tr|Q9SGT7|Q9SGT7_ARATH At1g56110/T6H22_9 OS=Arabidopsis thaliana GN=T6H22.10 PE=2 SV=1	2	10	10	10	9	10	10	10	10	8	9	10	10	10	10	8	9	10	10	10	10	8	23.2	23.2	23.2	58.673	522	522;499	0	By MS/MS	By MS/MS	By MS/MS	By MS/MS	By MS/MS	By MS/MS	20.9	23.2	23.2	23.2	23.2	19.3
	CON__Q9U6Y5	CON__Q9U6Y5	4	4	4			>Q9U6Y5 SWISS-PROT:Q9U6Y5 Green fluorescent protein (GFP-Cter-HisTag)	1	4	4	4	3	4	4	4	4	4	3	4	4	4	4	4	3	4	4	4	4	4	19.3	19.3	19.3	28.106	249	249	0	By MS/MS	By MS/MS	By MS/MS	By MS/MS	By matching	By MS/MS	15.7	19.3	19.3	19.3	19.3	19.3
	F4J3P1;P49690	F4J3P1;P49690	2;2	2;2	2;2	60S ribosomal protein L23	emb2171;RPL23A	>tr|F4J3P1|F4J3P1_ARATH 60S ribosomal protein L23 OS=Arabidopsis thaliana GN=emb2171 PE=2 SV=1;>sp|P49690|RL23_ARATH 60S ribosomal protein L23 OS=Arabidopsis thaliana GN=RPL23A PE=2 SV=3	2	2	2	2	2	2	2	1	2	2	2	2	2	1	2	2	2	2	2	1	2	2	14.4	14.4	14.4	13.406	125	125;140	0	By MS/MS	By MS/MS	By matching	By MS/MS	By MS/MS	By MS/MS	14.4	14.4	14.4	6.4	14.4	14.4
	Q9SIH0;Q9CAX6;P42036	Q9SIH0;Q9CAX6;P42036	3;2;2	3;2;2	3;2;2	40S ribosomal protein S14-1;40S ribosomal protein S14-2;40S ribosomal protein S14-3	RPS14A;RPS14B;RPS14C	>sp|Q9SIH0|RS141_ARATH 40S ribosomal protein S14-1 OS=Arabidopsis thaliana GN=RPS14A PE=1 SV=1;>sp|Q9CAX6|RS142_ARATH 40S ribosomal protein S14-2 OS=Arabidopsis thaliana GN=RPS14B PE=1 SV=1;>sp|P42036|RS143_ARATH 40S ribosomal protein S14-3 OS=Arabidopsis	3	3	3	3	2	2	3	3	2	3	2	2	3	3	2	3	2	2	3	3	2	3	23.3	23.3	23.3	16.257	150	150;150;150	0	By matching	By MS/MS	By MS/MS	By MS/MS	By MS/MS	By MS/MS	16	16	23.3	23.3	16	23.3
	Q6ICZ8;Q9LHG9	Q6ICZ8;Q9LHG9	2;1	2;1	2;1	Nascent polypeptide-associated complex subunit alpha-like protein 3;Nascent polypeptide-associated complex subunit alpha-like protein 1		>sp|Q6ICZ8|NACA3_ARATH Nascent polypeptide-associated complex subunit alpha-like protein 3 OS=Arabidopsis thaliana GN=At5g13850 PE=1 SV=1;>sp|Q9LHG9|NACA1_ARATH Nascent polypeptide-associated complex subunit alpha-like protein 1 OS=Arabidopsis thaliana GN=	2	2	2	2	2	2	2	2	2	2	2	2	2	2	2	2	2	2	2	2	2	2	14.7	14.7	14.7	22.057	204	204;203	0	By MS/MS	By MS/MS	By matching	By MS/MS	By MS/MS	By matching	14.7	14.7	14.7	14.7	14.7	14.7
	Q9SL96	Q9SL96	3	3	3			>tr|Q9SL96|Q9SL96_ARATH Expressed protein OS=Arabidopsis thaliana GN=At2g25670 PE=2 SV=1	1	3	3	3	1	3	1	2	3	3	1	3	1	2	3	3	1	3	1	2	3	3	12.3	12.3	12.3	35.128	318	318	0	By MS/MS	By MS/MS	By matching	By matching	By MS/MS	By matching	3.1	12.3	3.1	8.5	12.3	12.3
	P56761	P56761	3	3	3	Photosystem II D2 protein	psbD	>sp|P56761|PSBD_ARATH Photosystem II D2 protein OS=Arabidopsis thaliana GN=psbD PE=1 SV=3	1	3	3	3	3	3	3	3	3	3	3	3	3	3	3	3	3	3	3	3	3	3	9.1	9.1	9.1	39.547	353	353	0	By MS/MS	By MS/MS	By matching	By MS/MS	By MS/MS	By MS/MS	9.1	9.1	9.1	9.1	9.1	9.1
	F4IVE5;Q93XX8	F4IVE5;Q93XX8	2;2	2;2	2;2	H/ACA ribonucleoprotein complex subunit 3-like protein	NOP10	>tr|F4IVE5|F4IVE5_ARATH H/ACA ribonucleoprotein complex subunit 3-like protein OS=Arabidopsis thaliana GN=NOP10 PE=2 SV=1;>sp|Q93XX8|NOP10_ARATH H/ACA ribonucleoprotein complex subunit 3-like protein OS=Arabidopsis thaliana GN=At2g20490 PE=2 SV=2	2	2	2	2	2	2	2	2	2	2	2	2	2	2	2	2	2	2	2	2	2	2	39.7	39.7	39.7	7.2633	63	63;64	0	By matching	By matching	By matching	By MS/MS	By MS/MS	By MS/MS	39.7	39.7	39.7	39.7	39.7	39.7
	B9DFR9;Q06611;A8MRW1	B9DFR9;Q06611;A8MRW1	3;3;3	1;1;1	1;1;1	Aquaporin PIP1-2	PIP1B;PIP1-2	>tr|B9DFR9|B9DFR9_ARATH AT2G45960 protein OS=Arabidopsis thaliana GN=PIP1B PE=2 SV=1;>sp|Q06611|PIP12_ARATH Aquaporin PIP1-2 OS=Arabidopsis thaliana GN=PIP1-2 PE=1 SV=1;>tr|A8MRW1|A8MRW1_ARATH Aquaporin PIP1-2 OS=Arabidopsis thaliana GN=PIP1B PE=3 SV=1	3	3	1	1	2	1	3	2	2	2	1	1	1	1	1	1	1	1	1	1	1	1	13.1	6.6	6.6	29.132	274	274;286;301	0.0032154	By matching	By matching	By MS/MS	By matching	By matching	By matching	9.9	6.6	13.1	9.9	9.9	9.9
	Q56WH1;B9DHQ0	Q56WH1;B9DHQ0	15;15	5;5	4;4	Tubulin alpha-3 chain;Tubulin alpha-5 chain	TUBA3;TUBA5	>sp|Q56WH1|TBA3_ARATH Tubulin alpha-3 chain OS=Arabidopsis thaliana GN=TUBA3 PE=2 SV=2;>sp|B9DHQ0|TBA5_ARATH Tubulin alpha-5 chain OS=Arabidopsis thaliana GN=TUBA5 PE=2 SV=2	2	15	5	4	14	14	11	15	13	14	4	5	4	5	4	4	4	4	4	4	3	4	49.1	18.7	14.9	49.654	450	450;450	0	By MS/MS	By MS/MS	By MS/MS	By MS/MS	By MS/MS	By MS/MS	45.3	47.3	32.2	49.1	39.8	45.3
	Q9LJV8	Q9LJV8	1	1	1			>tr|Q9LJV8|Q9LJV8_ARATH Genomic DNA, chromosome 3, P1 clone:MRI12 OS=Arabidopsis thaliana GN=AT3G29075 PE=4 SV=1	1	1	1	1	1	1	1	1	1	1	1	1	1	1	1	1	1	1	1	1	1	1	4.1	4.1	4.1	34.451	294	294	0	By MS/MS	By MS/MS	By MS/MS	By MS/MS	By MS/MS	By MS/MS	4.1	4.1	4.1	4.1	4.1	4.1
	Q9LU74	Q9LU74	5	5	5			>tr|Q9LU74|Q9LU74_ARATH AT5g57120/MUL3_6 OS=Arabidopsis thaliana GN=AT5G57120 PE=2 SV=1	1	5	5	5	4	4	5	5	5	5	4	4	5	5	5	5	4	4	5	5	5	5	16.4	16.4	16.4	37.581	330	330	0	By MS/MS	By MS/MS	By MS/MS	By MS/MS	By MS/MS	By MS/MS	13.3	13.3	16.4	16.4	16.4	16.4
	P29513	P29513	17	6	4	Tubulin beta-5 chain	TUBB5	>sp|P29513|TBB5_ARATH Tubulin beta-5 chain OS=Arabidopsis thaliana GN=TUBB5 PE=2 SV=1	1	17	6	4	16	16	17	16	15	15	6	6	6	6	6	5	4	4	4	4	4	3	44.8	17.8	11.1	50.342	449	449	0	By MS/MS	By MS/MS	By MS/MS	By MS/MS	By MS/MS	By MS/MS	43	43	44.8	43	42.8	41
	F4HUL6;B9DG18;Q42547;Q2V4M4;F4JM86;P25819;Q96528	F4HUL6;B9DG18;Q42547;Q2V4M4	6;6;6;3;2;2;1	6;6;6;3;2;2;1	6;6;6;3;2;2;1	Catalase-3	CAT3	>tr|F4HUL6|F4HUL6_ARATH Catalase 3 OS=Arabidopsis thaliana GN=CAT3 PE=2 SV=1;>tr|B9DG18|B9DG18_ARATH AT1G20620 protein OS=Arabidopsis thaliana GN=CAT3 PE=2 SV=1;>sp|Q42547|CATA3_ARATH Catalase-3 OS=Arabidopsis thaliana GN=CAT3 PE=1 SV=3;>tr|Q2V4M4|Q2V4M4_A	7	6	6	6	5	6	5	6	6	5	5	6	5	6	6	5	5	6	5	6	6	5	18.7	18.7	18.7	48.898	427	427;485;492;377;474;492;492	0	By MS/MS	By MS/MS	By MS/MS	By MS/MS	By MS/MS	By MS/MS	14.3	18.7	14.3	18.7	18.7	14.3
	Q93VP3;F4HPA2	Q93VP3;F4HPA2	3;2	3;2	3;2	Eukaryotic translation initiation factor 5A-2	FBR12	>sp|Q93VP3|IF5A2_ARATH Eukaryotic translation initiation factor 5A-2 OS=Arabidopsis thaliana GN=At1g26630 PE=1 SV=1;>tr|F4HPA2|F4HPA2_ARATH Translation initiation factor eIF-5A OS=Arabidopsis thaliana GN=FBR12 PE=2 SV=1	2	3	3	3	2	2	3	3	2	3	2	2	3	3	2	3	2	2	3	3	2	3	25.2	25.2	25.2	17.14	159	159;138	0	By MS/MS	By MS/MS	By MS/MS	By MS/MS	By MS/MS	By MS/MS	15.1	15.1	25.2	25.2	15.1	25.2
	F4IZU3	F4IZU3	8	8	3		UNE6	>tr|F4IZU3|F4IZU3_ARATH LUC7 related protein OS=Arabidopsis thaliana GN=UNE6 PE=2 SV=1	1	8	8	3	6	6	8	5	5	6	6	6	8	5	5	6	3	3	3	1	3	3	17.4	17.4	6.2	47.355	402	402	0	By matching	By matching	By MS/MS	By matching	By MS/MS	By MS/MS	13.4	13.4	17.4	12.7	10.9	13.4
	F4KGU2;P51430	F4KGU2;P51430	5;5	1;1	1;1	40S ribosomal protein S6-2	EMB3010;RPS6B	>tr|F4KGU2|F4KGU2_ARATH 40S ribosomal protein S6-2 OS=Arabidopsis thaliana GN=EMB3010 PE=2 SV=1;>sp|P51430|RS62_ARATH 40S ribosomal protein S6-2 OS=Arabidopsis thaliana GN=RPS6B PE=1 SV=3	2	5	1	1	5	3	5	5	5	5	1	1	1	1	1	1	1	1	1	1	1	1	31.5	7.6	7.6	22.097	197	197;249	0	By MS/MS	By MS/MS	By matching	By MS/MS	By MS/MS	By matching	31.5	20.8	31.5	31.5	31.5	31.5
	Q9XF89	Q9XF89	6	6	6	Chlorophyll a-b binding protein CP26, chloroplastic	LHCB5	>sp|Q9XF89|CB5_ARATH Chlorophyll a-b binding protein CP26, chloroplastic OS=Arabidopsis thaliana GN=LHCB5 PE=2 SV=1	1	6	6	6	5	5	5	5	5	5	5	5	5	5	5	5	5	5	5	5	5	5	29.6	29.6	29.6	30.156	280	280	0	By MS/MS	By MS/MS	By MS/MS	By MS/MS	By MS/MS	By matching	25.7	25.7	23.6	25.7	25.7	25.7
	CON__P35908;CON__Q5XKE5;CON__O95678	CON__P35908	15;2;2	13;2;2	8;0;0			>P35908 SWISS-PROT:P35908 Tax_Id=9606 Gene_Symbol=KRT2 Keratin, type II cytoskeletal 2 epidermal	3	15	13	8	12	14	14	9	14	14	10	12	12	7	12	12	6	8	7	4	7	7	25.6	22.5	14	65.865	645	645;535;551	0	By matching	By MS/MS	By MS/MS	By matching	By MS/MS	By MS/MS	20.6	23.9	24.2	16.1	24.2	24.2
	P40941	P40941	5	1	1	ADP,ATP carrier protein 2, mitochondrial	AAC2	>sp|P40941|ADT2_ARATH ADP,ATP carrier protein 2, mitochondrial OS=Arabidopsis thaliana GN=AAC2 PE=1 SV=2	1	5	1	1	5	5	4	5	5	4	1	1	1	1	1	1	1	1	1	1	1	1	12.7	2.9	2.9	41.745	385	385	0	By MS/MS	By MS/MS	By MS/MS	By MS/MS	By MS/MS	By MS/MS	12.7	12.7	10.1	12.7	12.7	10.1
PXC3	O22938	O22938	13	13	13	Leucine-rich repeat receptor-like tyrosine-protein kinase At2g41820		>sp|O22938|Y2182_ARATH Leucine-rich repeat receptor-like tyrosine-protein kinase At2g41820 OS=Arabidopsis thaliana GN=At2g41820 PE=1 SV=1	1	13	13	13	11	10	12	11	9	11	11	10	12	11	9	11	11	10	12	11	9	11	17.4	17.4	17.4	97.244	890	890	0	By MS/MS	By MS/MS	By MS/MS	By MS/MS	By MS/MS	By MS/MS	15.3	14.4	16	14.9	12.7	14.9
	P42763;P31168	P42763	4;1	4;1	4;1	Dehydrin ERD14	ERD14	>sp|P42763|ERD14_ARATH Dehydrin ERD14 OS=Arabidopsis thaliana GN=ERD14 PE=1 SV=1	2	4	4	4	3	2	3	4	3	2	3	2	3	4	3	2	3	2	3	4	3	2	21.1	21.1	21.1	20.786	185	185;265	0	By MS/MS	By MS/MS	By MS/MS	By MS/MS	By MS/MS	By MS/MS	14.1	10.3	16.8	21.1	14.1	9.7
	Q9MAB3;O04658	Q9MAB3	8;2	8;2	8;2	Probable nucleolar protein 5-2	NOP5-2	>sp|Q9MAB3|NOP5B_ARATH Probable nucleolar protein 5-2 OS=Arabidopsis thaliana GN=NOP5-2 PE=2 SV=1	2	8	8	8	8	7	6	8	8	8	8	7	6	8	8	8	8	7	6	8	8	8	20.3	20.3	20.3	59.002	533	533;533	0	By MS/MS	By matching	By matching	By MS/MS	By MS/MS	By MS/MS	20.3	17.8	15	20.3	20.3	20.3
	F4IL99;Q38900	F4IL99;Q38900	3;3	3;3	3;3	Peptidyl-prolyl cis-trans isomerase CYP19-1	ROC3;CYP19-1	>tr|F4IL99|F4IL99_ARATH Peptidyl-prolyl cis-trans isomerase CYP19-1 OS=Arabidopsis thaliana GN=ROC3 PE=2 SV=1;>sp|Q38900|CP19A_ARATH Peptidyl-prolyl cis-trans isomerase CYP19-1 OS=Arabidopsis thaliana GN=CYP19-1 PE=1 SV=1	2	3	3	3	3	3	3	3	3	3	3	3	3	3	3	3	3	3	3	3	3	3	28.5	28.5	28.5	15.992	151	151;173	0	By MS/MS	By MS/MS	By matching	By MS/MS	By MS/MS	By matching	28.5	28.5	28.5	28.5	28.5	28.5
	Q9FZ76	Q9FZ76	8	3	3	60S ribosomal protein L6-1	RPL6A	>sp|Q9FZ76|RL61_ARATH 60S ribosomal protein L6-1 OS=Arabidopsis thaliana GN=RPL6A PE=2 SV=1	1	8	3	3	7	7	8	8	8	8	3	3	3	3	3	3	3	3	3	3	3	3	38.6	14.2	14.2	26.152	233	233	0	By MS/MS	By MS/MS	By MS/MS	By MS/MS	By MS/MS	By MS/MS	35.6	35.6	38.6	38.6	38.6	38.6
	Q9FKR1	Q9FKR1	1	1	1			>tr|Q9FKR1|Q9FKR1_ARATH At5g38760 OS=Arabidopsis thaliana GN=AT5G38760 PE=4 SV=1	1	1	1	1	1	1	1	1	1	1	1	1	1	1	1	1	1	1	1	1	1	1	32.8	32.8	32.8	7.0517	67	67	1	By matching	By matching	By matching	By MS/MS	By matching	By matching	32.8	32.8	32.8	32.8	32.8	32.8
	Q9C6I7	Q9C6I7	1	1	1		F8A12.15	>tr|Q9C6I7|Q9C6I7_ARATH Putative uncharacterized protein F8A12.15 OS=Arabidopsis thaliana GN=F8A12.15 PE=2 SV=1	1	1	1	1	1	1	1	0	1	1	1	1	1	0	1	1	1	1	1	0	1	1	5.1	5.1	5.1	22.697	196	196	0.0029762	By matching	By MS/MS	By MS/MS	By matching	By MS/MS	By MS/MS	5.1	5.1	5.1	0	5.1	5.1
	Q682T9;Q03509;P59220;P0DH98;P0DH97;F4IJ46;F4IVN6;F4IVN8;P0DH96;P0DH95;F4IEU4;F4K8M3;F4K8M2	Q682T9;Q03509;P59220;P0DH98;P0DH97;F4IJ46;F4IVN6;F4IVN8;P0DH96;P0DH95;F4IEU4;F4K8M3;F4K8M2	2;2;2;2;2;2;2;1;1;1;1;1;1	2;2;2;2;2;2;2;1;1;1;1;1;1	2;2;2;2;2;2;2;1;1;1;1;1;1	Calmodulin-5;Calmodulin-6;Calmodulin-7;Calmodulin-3;Calmodulin-2;Calmodulin-4;Calmodulin-1	CAM5;CAM6;CAM7;CAM3;CAM2;CAM4;CAM1	>sp|Q682T9|CALM5_ARATH Calmodulin-5 OS=Arabidopsis thaliana GN=CAM5 PE=1 SV=1;>sp|Q03509|CALM6_ARATH Calmodulin-6 OS=Arabidopsis thaliana GN=CAM6 PE=1 SV=2;>sp|P59220|CALM7_ARATH Calmodulin-7 OS=Arabidopsis thaliana GN=CAM7 PE=1 SV=2;>sp|P0DH98|CALM3_ARATH	13	2	2	2	2	2	2	1	2	2	2	2	2	1	2	2	2	2	2	1	2	2	19.5	19.5	19.5	16.819	149	149;149;149;149;149;161;181;113;149;149;159;164;175	0	By MS/MS	By MS/MS	By MS/MS	By MS/MS	By MS/MS	By MS/MS	19.5	19.5	19.5	8.7	19.5	19.5
	Q9SR73	Q9SR73	1	1	1	40S ribosomal protein S28-1	RPS28A	>sp|Q9SR73|RS281_ARATH 40S ribosomal protein S28-1 OS=Arabidopsis thaliana GN=RPS28A PE=2 SV=1	1	1	1	1	1	1	1	1	1	1	1	1	1	1	1	1	1	1	1	1	1	1	18.8	18.8	18.8	7.3705	64	64	0	By matching	By MS/MS	By matching	By MS/MS	By MS/MS	By MS/MS	18.8	18.8	18.8	18.8	18.8	18.8
	P60039;F4IT48;Q9LHP1	P60039;F4IT48;Q9LHP1	7;7;6	3;3;2	3;3;2	60S ribosomal protein L7-3;60S ribosomal protein L7-4	RPL7C;RPL7D	>sp|P60039|RL73_ARATH 60S ribosomal protein L7-3 OS=Arabidopsis thaliana GN=RPL7C PE=2 SV=1;>tr|F4IT48|F4IT48_ARATH 60S ribosomal protein L7-3 OS=Arabidopsis thaliana GN=AT2G44120 PE=2 SV=1;>sp|Q9LHP1|RL74_ARATH 60S ribosomal protein L7-4 OS=Arabidopsis th	3	7	3	3	7	7	7	7	7	7	3	3	3	3	3	3	3	3	3	3	3	3	31.8	15.7	15.7	27.939	242	242;247;244	0	By MS/MS	By MS/MS	By MS/MS	By MS/MS	By MS/MS	By MS/MS	31.8	31.8	31.8	31.8	31.8	31.8
	P43287	P43287	3	2	2	Aquaporin PIP2-2	PIP2-2	>sp|P43287|PIP22_ARATH Aquaporin PIP2-2 OS=Arabidopsis thaliana GN=PIP2-2 PE=1 SV=2	1	3	2	2	3	3	3	3	2	3	2	2	2	2	1	2	2	2	2	2	1	2	10.5	7	7	30.453	285	285	0	By matching	By MS/MS	By MS/MS	By matching	By matching	By MS/MS	10.5	10.5	10.5	10.5	6.7	10.5
	P29517	P29517	17	3	2	Tubulin beta-9 chain	TUBB9	>sp|P29517|TBB9_ARATH Tubulin beta-9 chain OS=Arabidopsis thaliana GN=TUBB9 PE=2 SV=1	1	17	3	2	15	16	15	16	15	15	3	3	2	3	3	3	2	2	1	2	2	2	45.9	7.4	5.4	49.657	444	444	0	By matching	By matching	By MS/MS	By MS/MS	By matching	By matching	40.8	44.1	40.5	44.1	43.9	41.4
	Q9SR37;Q9C8Y9-2;Q9C525-2;Q9C8Y9;Q9C525;Q9SE50-2;Q9LIF9;Q9SE50;Q9LKR7	Q9SR37;Q9C8Y9-2;Q9C525-2;Q9C8Y9;Q9C525	4;2;2;2;2;1;1;1;1	4;2;2;2;2;1;1;1;1	4;2;2;2;2;1;1;1;1	Beta-glucosidase 23;Beta-glucosidase 22;Beta-glucosidase 21	BGLU23;BGLU22;BGLU21	>sp|Q9SR37|BGL23_ARATH Beta-glucosidase 23 OS=Arabidopsis thaliana GN=BGLU23 PE=1 SV=1;>sp|Q9C8Y9-2|BGL22_ARATH Isoform 2 of Beta-glucosidase 22 OS=Arabidopsis thaliana GN=BGLU22;>sp|Q9C525-2|BGL21_ARATH Isoform 2 of Beta-glucosidase 21 OS=Arabidopsis thal	9	4	4	4	4	4	4	4	4	4	4	4	4	4	4	4	4	4	4	4	4	4	8.2	8.2	8.2	59.72	524	524;456;522;524;524;461;527;528;533	0	By matching	By MS/MS	By MS/MS	By MS/MS	By MS/MS	By MS/MS	8.2	8.2	8.2	8.2	8.2	8.2
	P49691;F4KDU5	P49691;F4KDU5	13;12	5;4	5;4	60S ribosomal protein L4-2	RPL4D	>sp|P49691|RL4B_ARATH 60S ribosomal protein L4-2 OS=Arabidopsis thaliana GN=RPL4D PE=2 SV=2;>tr|F4KDU5|F4KDU5_ARATH 60S ribosomal protein L4-2 OS=Arabidopsis thaliana GN=AT5G02870 PE=2 SV=1	2	13	5	5	11	9	12	12	10	10	4	3	4	5	4	4	4	3	4	5	4	4	37.8	13.5	13.5	44.721	407	407;406	0	By MS/MS	By MS/MS	By MS/MS	By MS/MS	By MS/MS	By matching	33.7	29	36.1	35.4	31.7	32.4
	P55737;P51818;O03986;F4K6B6;P27323	P55737;P51818;O03986;F4K6B6;P27323	8;8;8;7;4	8;8;8;7;4	8;8;8;7;4	Heat shock protein 90-2;Heat shock protein 90-3;Heat shock protein 90-4;Heat shock protein 90-1	HSP90-2;HSP90-3;HSP90-4;HSP81-2;HSP90-1	>sp|P55737|HS902_ARATH Heat shock protein 90-2 OS=Arabidopsis thaliana GN=HSP90-2 PE=1 SV=1;>sp|P51818|HS903_ARATH Heat shock protein 90-3 OS=Arabidopsis thaliana GN=HSP90-3 PE=1 SV=2;>sp|O03986|HS904_ARATH Heat shock protein 90-4 OS=Arabidopsis thaliana G	5	8	8	8	6	7	7	6	6	5	6	7	7	6	6	5	6	7	7	6	6	5	12.6	12.6	12.6	80.063	699	699;699;699;728;700	0	By MS/MS	By MS/MS	By MS/MS	By MS/MS	By MS/MS	By MS/MS	9.9	11.2	11.3	9.9	9.9	8.6
	CON__P02768-1	CON__P02768-1	8	8	6			>P02768-1 SWISS-PROT:P02768-1 Tax_Id=9606 Gene_Symbol=ALB Isoform 1 of Serum albumin precursor	1	8	8	6	7	7	8	8	7	7	7	7	8	8	7	7	5	5	6	6	5	5	13.6	13.6	10	69.366	609	609	0	By MS/MS	By MS/MS	By MS/MS	By MS/MS	By MS/MS	By MS/MS	11.8	11.8	13.6	13.6	11.8	11.8
	P56777	P56777	2	2	2	Photosystem II CP47 chlorophyll apoprotein	psbB	>sp|P56777|PSBB_ARATH Photosystem II CP47 chlorophyll apoprotein OS=Arabidopsis thaliana GN=psbB PE=1 SV=1	1	2	2	2	2	2	2	2	2	1	2	2	2	2	2	1	2	2	2	2	2	1	4.7	4.7	4.7	56.036	508	508	0	By MS/MS	By MS/MS	By matching	By MS/MS	By MS/MS	By matching	4.7	4.7	4.7	4.7	4.7	2.6
	Q9LKR3;Q39043;F4K007;Q8H1B3-2;Q8H1B3;Q9LDZ0;Q8GUM2	Q9LKR3;Q39043;F4K007	12;11;9;1;1;1;1	10;9;7;1;1;1;1	10;9;7;1;1;1;1	Mediator of RNA polymerase II transcription subunit 37a;Mediator of RNA polymerase II transcription subunit 37f	MED37A;MED37F;BIP2	>sp|Q9LKR3|MD37A_ARATH Mediator of RNA polymerase II transcription subunit 37a OS=Arabidopsis thaliana GN=MED37A PE=1 SV=1;>sp|Q39043|MD37F_ARATH Mediator of RNA polymerase II transcription subunit 37f OS=Arabidopsis thaliana GN=MED37F PE=1 SV=2;>tr|F4K007	7	12	10	10	10	9	11	8	10	8	8	7	9	6	8	6	8	7	9	6	8	6	20.9	18.4	18.4	73.628	669	669;668;613;665;675;682;682	0	By MS/MS	By MS/MS	By MS/MS	By MS/MS	By MS/MS	By MS/MS	18.1	15.4	19.1	13.3	18.1	14.6
	P83484;P83483;Q9C5A9	P83484;P83483;Q9C5A9	7;7;7	7;7;7	6;6;6	ATP synthase subunit beta-2, mitochondrial;ATP synthase subunit beta-1, mitochondrial;ATP synthase subunit beta-3, mitochondrial		>sp|P83484|ATPBN_ARATH ATP synthase subunit beta-2, mitochondrial OS=Arabidopsis thaliana GN=At5g08690 PE=1 SV=1;>sp|P83483|ATPBM_ARATH ATP synthase subunit beta-1, mitochondrial OS=Arabidopsis thaliana GN=At5g08670 PE=1 SV=1;>sp|Q9C5A9|ATPBO_ARATH ATP syn	3	7	7	6	7	7	7	7	6	6	7	7	7	7	6	6	6	6	6	6	5	5	16.7	16.7	14.7	59.712	556	556;556;559	0	By MS/MS	By MS/MS	By matching	By MS/MS	By MS/MS	By MS/MS	16.7	16.7	16.7	16.7	14.2	14.2
	F4IHK9;Q03250;Q03250-2	F4IHK9;Q03250	3;3;1	3;3;1	2;2;1	Glycine-rich RNA-binding protein 7	CCR2;RBG7	>tr|F4IHK9|F4IHK9_ARATH Glycine-rich RNA-binding protein 7 OS=Arabidopsis thaliana GN=CCR2 PE=2 SV=1;>sp|Q03250|RBG7_ARATH Glycine-rich RNA-binding protein 7 OS=Arabidopsis thaliana GN=RBG7 PE=1 SV=1	3	3	3	2	3	2	3	3	2	3	3	2	3	3	2	3	2	1	2	2	1	2	23.3	23.3	16.4	15.548	159	159;176;48	0	By MS/MS	By MS/MS	By MS/MS	By MS/MS	By MS/MS	By MS/MS	23.3	17	23.3	23.3	17	23.3
	Q8GW48	Q8GW48	1	1	1		HSBP	>tr|Q8GW48|Q8GW48_ARATH At4g15810 OS=Arabidopsis thaliana GN=HSBP PE=4 SV=1	1	1	1	1	1	1	1	1	1	1	1	1	1	1	1	1	1	1	1	1	1	1	14	14	14	9.3472	86	86	0	By MS/MS	By MS/MS	By MS/MS	By MS/MS	By MS/MS	By MS/MS	14	14	14	14	14	14
	Q9SJL8	Q9SJL8	10	6	6	S-adenosylmethionine synthase 3	METK3	>sp|Q9SJL8|METK3_ARATH S-adenosylmethionine synthase 3 OS=Arabidopsis thaliana GN=METK3 PE=1 SV=1	1	10	6	6	10	8	8	10	9	10	6	4	4	6	5	6	6	4	4	6	5	6	32.6	18.5	18.5	42.497	390	390	0	By MS/MS	By MS/MS	By matching	By MS/MS	By MS/MS	By MS/MS	32.6	28.2	26.2	32.6	30.3	32.6
	P42733	P42733	5	2	2	40S ribosomal protein S11-3	RPS11C	>sp|P42733|RS113_ARATH 40S ribosomal protein S11-3 OS=Arabidopsis thaliana GN=RPS11C PE=2 SV=2	1	5	2	2	5	5	3	5	5	5	2	2	1	2	2	2	2	2	1	2	2	2	30.2	11.3	11.3	17.749	159	159	0	By MS/MS	By matching	By MS/MS	By matching	By matching	By matching	30.2	30.2	15.1	30.2	30.2	30.2
	Q8VYT2	Q8VYT2	1	1	1	Putative clathrin assembly protein At4g25940		>sp|Q8VYT2|CAP6_ARATH Putative clathrin assembly protein At4g25940 OS=Arabidopsis thaliana GN=At4g25940 PE=2 SV=1	1	1	1	1	1	1	1	1	1	1	1	1	1	1	1	1	1	1	1	1	1	1	2.2	2.2	2.2	67.767	601	601	0.0057803	By matching	By matching	By MS/MS	By matching	By matching	By matching	2.2	2.2	2.2	2.2	2.2	2.2
	Q9LMQ2	Q9LMQ2	2	2	2		F7H2.16	>tr|Q9LMQ2|Q9LMQ2_ARATH Chlorophyll A-B binding protein OS=Arabidopsis thaliana GN=F7H2.16 PE=2 SV=1	1	2	2	2	2	2	1	2	2	2	2	2	1	2	2	2	2	2	1	2	2	2	10.9	10.9	10.9	27.522	258	258	0	By MS/MS	By MS/MS	By matching	By MS/MS	By MS/MS	By MS/MS	10.9	10.9	3.9	10.9	10.9	10.9
	Q9LYS2	Q9LYS2	1	1	1	ABC transporter C family member 10	ABCC10	>sp|Q9LYS2|AB10C_ARATH ABC transporter C family member 10 OS=Arabidopsis thaliana GN=ABCC10 PE=2 SV=2	1	1	1	1	1	0	0	1	1	1	1	0	0	1	1	1	1	0	0	1	1	1	0.5	0.5	0.5	162.81	1453	1453	0.0057971	By matching	By matching	By matching	By matching	By matching	By MS/MS	0.5	0	0	0.5	0.5	0.5
	F4KA76;P10798;P10797;P10796;B3H5S2;P10795	F4KA76;P10798;P10797;P10796;B3H5S2;P10795	2;2;2;2;2;1	2;2;2;2;2;1	2;2;2;2;2;1	Ribulose bisphosphate carboxylase small chain;Ribulose bisphosphate carboxylase small chain 3B, chloroplastic;Ribulose bisphosphate carboxylase small chain 2B, chloroplastic;Ribulose bisphosphate carboxylase small chain 1B, chloroplastic;Ribulose bisphosphate carboxylase small chain 1A, chloroplastic	RBCS-3B;RBCS-2B;RBCS-1B;RBCS-1A	>tr|F4KA76|F4KA76_ARATH Ribulose bisphosphate carboxylase small chain OS=Arabidopsis thaliana GN=AT5G38410 PE=3 SV=1;>sp|P10798|RBS3B_ARATH Ribulose bisphosphate carboxylase small chain 3B, chloroplastic OS=Arabidopsis thaliana GN=RBCS-3B PE=1 SV=2;>sp|P10	6	2	2	2	1	1	1	1	1	2	1	1	1	1	1	2	1	1	1	1	1	2	12.6	12.6	12.6	19.395	174	174;181;181;181;186;180	0	By MS/MS	By matching	By matching	By matching	By matching	By MS/MS	8	8	8	8	8	12.6
	P36212;P36210	P36212;P36210	2;2	2;2	2;2	50S ribosomal protein L12-3, chloroplastic;50S ribosomal protein L12-1, chloroplastic	RPL12C;RPL12A	>sp|P36212|RK123_ARATH 50S ribosomal protein L12-3, chloroplastic OS=Arabidopsis thaliana GN=RPL12C PE=2 SV=2;>sp|P36210|RK121_ARATH 50S ribosomal protein L12-1, chloroplastic OS=Arabidopsis thaliana GN=RPL12A PE=2 SV=1	2	2	2	2	2	2	2	2	2	2	2	2	2	2	2	2	2	2	2	2	2	2	9.1	9.1	9.1	19.682	187	187;191	0	By MS/MS	By MS/MS	By MS/MS	By MS/MS	By MS/MS	By MS/MS	9.1	9.1	9.1	9.1	9.1	9.1
	Q9SFU1;F4JD96	Q9SFU1;F4JD96	5;5	2;2	2;2	60S ribosomal protein L13a-1	RPL13AA	>sp|Q9SFU1|R13A1_ARATH 60S ribosomal protein L13a-1 OS=Arabidopsis thaliana GN=RPL13AA PE=2 SV=1;>tr|F4JD96|F4JD96_ARATH 60S ribosomal protein L13a-1 OS=Arabidopsis thaliana GN=AT3G07110 PE=2 SV=1	2	5	2	2	4	5	3	3	4	5	2	2	2	1	2	2	2	2	2	1	2	2	30.1	11.2	11.2	23.466	206	206;207	0	By MS/MS	By MS/MS	By matching	By MS/MS	By MS/MS	By MS/MS	23.8	30.1	17	18.9	23.3	30.1
	F4IJP2;F4JPX3;Q8H186;P43293;F4HX16;O48814;Q9LTC0;Q9SF86;Q9LZF8;F4IWV6;Q0WSF6;O81064;Q9S9U1	F4IJP2;F4JPX3;Q8H186;P43293;F4HX16;O48814;Q9LTC0;Q9SF86;Q9LZF8;F4IWV6;Q0WSF6;O81064;Q9S9U1	1;1;1;1;1;1;1;1;1;1;1;1;1	1;1;1;1;1;1;1;1;1;1;1;1;1	1;1;1;1;1;1;1;1;1;1;1;1;1	Probable receptor-like protein kinase At3g55450;Probable serine/threonine-protein kinase NAK;Serine/threonine-protein kinase BIK1;Probable receptor-like protein kinase At5g47070;L-type lectin-domain containing receptor kinase VII.1	NAK;BIK1;F8A24.12;F12E4_50;PBL1;LECRK71	>tr|F4IJP2|F4IJP2_ARATH Protein kinase family protein OS=Arabidopsis thaliana GN=AT2G28940 PE=2 SV=1;>tr|F4JPX3|F4JPX3_ARATH Protein kinase family protein OS=Arabidopsis thaliana GN=AT4G17660 PE=2 SV=1;>sp|Q8H186|Y3545_ARATH Probable receptor-like protein	13	1	1	1	1	1	1	1	1	1	1	1	1	1	1	1	1	1	1	1	1	1	2.3	2.3	2.3	39.122	343	343;388;389;389;389;395;410;418;420;426;435;462;686	0	By MS/MS	By MS/MS	By MS/MS	By MS/MS	By MS/MS	By MS/MS	2.3	2.3	2.3	2.3	2.3	2.3
	Q39258;P0CAN7;Q9C9Z8	Q39258;P0CAN7	3;3;1	3;3;1	3;3;1	V-type proton ATPase subunit E1;V-type proton ATPase subunit E3	VHA-E1;VHA-E3	>sp|Q39258|VATE1_ARATH V-type proton ATPase subunit E1 OS=Arabidopsis thaliana GN=VHA-E1 PE=1 SV=2;>sp|P0CAN7|VATE3_ARATH V-type proton ATPase subunit E3 OS=Arabidopsis thaliana GN=VHA-E3 PE=2 SV=1	3	3	3	3	3	2	3	3	3	3	3	2	3	3	3	3	3	2	3	3	3	3	13.9	13.9	13.9	26.06	230	230;237;235	0	By MS/MS	By MS/MS	By MS/MS	By MS/MS	By MS/MS	By MS/MS	13.9	10	13.9	13.9	13.9	13.9
	Q9ZSA8	Q9ZSA8	1	1	1		F3H7.16	>tr|Q9ZSA8|Q9ZSA8_ARATH At4g10500 OS=Arabidopsis thaliana GN=F3H7.16 PE=2 SV=1	1	1	1	1	1	1	1	0	0	1	1	1	1	0	0	1	1	1	1	0	0	1	7.7	7.7	7.7	39.234	349	349	0.005814	By matching	By MS/MS	By matching	By matching	By matching	By matching	7.7	7.7	7.7	0	0	7.7
	O64595;Q94CE4;Q9ZUC2	O64595;Q94CE4	7;7;1	7;7;1	7;7;1	Carbonic anhydrase	F17O7.5;BCA4	>tr|O64595|O64595_ARATH Carbonic anhydrase OS=Arabidopsis thaliana GN=F17O7.5 PE=2 SV=1;>tr|Q94CE4|Q94CE4_ARATH Carbonic anhydrase OS=Arabidopsis thaliana GN=BCA4 PE=2 SV=1	3	7	7	7	6	6	7	6	6	5	6	6	7	6	6	5	6	6	7	6	6	5	29.5	29.5	29.5	28.412	258	258;280;258	0	By MS/MS	By MS/MS	By MS/MS	By MS/MS	By MS/MS	By MS/MS	26.4	26.4	29.5	26.4	26.4	22.5
	P59230	P59230	4	2	2	60S ribosomal protein L10a-2	RPL10AB	>sp|P59230|R10A2_ARATH 60S ribosomal protein L10a-2 OS=Arabidopsis thaliana GN=RPL10AB PE=2 SV=1	1	4	2	2	4	4	3	4	4	4	2	2	1	2	2	2	2	2	1	2	2	2	22.7	12	12	24.425	216	216	0	By matching	By MS/MS	By matching	By MS/MS	By MS/MS	By MS/MS	22.7	22.7	16.7	22.7	22.7	22.7
	O50008;Q9SRV5;Q0WNZ5	O50008;Q9SRV5	7;5;2	7;5;2	7;5;2	5-methyltetrahydropteroyltriglutamate--homocysteine methyltransferase	CIMS;F20H23.19	>sp|O50008|METE_ARATH 5-methyltetrahydropteroyltriglutamate--homocysteine methyltransferase OS=Arabidopsis thaliana GN=CIMS PE=1 SV=1;>tr|Q9SRV5|Q9SRV5_ARATH Cobalamin-independent methionine synthase OS=Arabidopsis thaliana GN=F20H23.19 PE=2 SV=1	3	7	7	7	7	6	7	7	7	7	7	6	7	7	7	7	7	6	7	7	7	7	10.5	10.5	10.5	84.356	765	765;765;812	0	By MS/MS	By MS/MS	By MS/MS	By MS/MS	By MS/MS	By MS/MS	10.5	9	10.5	10.5	10.5	10.5
	Q9LUA2	Q9LUA2	1	1	1	Ethylene-responsive transcription factor ERF119	ERF119	>sp|Q9LUA2|EF119_ARATH Ethylene-responsive transcription factor ERF119 OS=Arabidopsis thaliana GN=ERF119 PE=2 SV=1	1	1	1	1	1	1	1	1	1	1	1	1	1	1	1	1	1	1	1	1	1	1	3.3	3.3	3.3	36.732	332	332	1	By matching	By matching	By MS/MS	By matching	By matching	By matching	3.3	3.3	3.3	3.3	3.3	3.3
	Q9S9Z8-2;P48348-2;F4KGV2;P48349;P48348;F4I1C1;Q9S9Z8;P48347-2;P48347;F4KBI7;Q9S9Z8-3;P42644;F4KGV5;Q01525;F4KHY7;F4IP53;Q96299;Q96300;P46077;P42643;Q9C5W6;P42645;P48349-2;F4IP55;F4HWQ5;F4JJ94	Q9S9Z8-2;P48348-2;F4KGV2;P48349;P48348;F4I1C1;Q9S9Z8;P48347-2;P48347;F4KBI7;Q9S9Z8-3;P42644;F4KGV5;Q01525;F4KHY7;F4IP53;Q96299;Q96300;P46077;P42643;Q9C5W6;P42645;P48349-2;F4IP55;F4HWQ5;F4JJ94	1;1;1;1;1;1;1;1;1;1;1;1;1;1;1;1;1;1;1;1;1;1;1;1;1;1	1;1;1;1;1;1;1;1;1;1;1;1;1;1;1;1;1;1;1;1;1;1;1;1;1;1	1;1;1;1;1;1;1;1;1;1;1;1;1;1;1;1;1;1;1;1;1;1;1;1;1;1	14-3-3-like protein GF14 omicron;14-3-3-like protein GF14 kappa;14-3-3-like protein GF14 lambda;14-3-3-like protein GF14 epsilon;14-3-3-like protein GF14 psi;14-3-3-like protein GF14 omega;14-3-3-like protein GF14 mu;14-3-3-like protein GF14 nu;14-3-3-like protein GF14 phi;14-3-3-like protein GF14 chi;14-3-3-like protein GF14 iota;14-3-3-like protein GF14 upsilon	GRF11;GRF8;GRF6;GRF10;GRF3;GRF2;GRF9;GRF7;GRF4;GRF1;GRF12;GRF5;GF14 PHI	>sp|Q9S9Z8-2|14311_ARATH Isoform 2 of 14-3-3-like protein GF14 omicron OS=Arabidopsis thaliana GN=GRF11;>sp|P48348-2|14338_ARATH Isoform 2 of 14-3-3-like protein GF14 kappa OS=Arabidopsis thaliana GN=GRF8;>tr|F4KGV2|F4KGV2_ARATH 14-3-3-like protein GF14 la	26	1	1	1	1	1	1	1	1	1	1	1	1	1	1	1	1	1	1	1	1	1	4.1	4.1	4.1	27.514	241	241;246;246;248;248;251;252;254;254;254;255;255;258;259;260;262;263;265;267;267;268;268;273;276;295;318	0	By MS/MS	By MS/MS	By MS/MS	By MS/MS	By MS/MS	By MS/MS	4.1	4.1	4.1	4.1	4.1	4.1
	Q9ZV07	Q9ZV07	2	2	2	Probable aquaporin PIP2-6	PIP2-6	>sp|Q9ZV07|PIP26_ARATH Probable aquaporin PIP2-6 OS=Arabidopsis thaliana GN=PIP2-6 PE=1 SV=1	1	2	2	2	1	1	2	2	0	2	1	1	2	2	0	2	1	1	2	2	0	2	7.3	7.3	7.3	31.05	289	289	0	By matching	By matching	By MS/MS	By MS/MS	By matching	By matching	3.1	4.2	7.3	7.3	0	7.3
	Q9SKX4	Q9SKX4	1	1	1	50S ribosomal protein L3-1, chloroplastic	RPL3A	>sp|Q9SKX4|RK3A_ARATH 50S ribosomal protein L3-1, chloroplastic OS=Arabidopsis thaliana GN=RPL3A PE=2 SV=1	1	1	1	1	1	1	1	1	1	1	1	1	1	1	1	1	1	1	1	1	1	1	4.8	4.8	4.8	29.363	271	271	0	By MS/MS	By MS/MS	By MS/MS	By MS/MS	By MS/MS	By MS/MS	4.8	4.8	4.8	4.8	4.8	4.8
	Q94AZ4;Q8VZ50	Q94AZ4;Q8VZ50	2;1	2;1	2;1	Probable calcium-binding protein CML13;Probable calcium-binding protein CML14	CML13;CML14	>sp|Q94AZ4|CML13_ARATH Probable calcium-binding protein CML13 OS=Arabidopsis thaliana GN=CML13 PE=2 SV=1;>sp|Q8VZ50|CML14_ARATH Probable calcium-binding protein CML14 OS=Arabidopsis thaliana GN=CML14 PE=2 SV=1	2	2	2	2	2	2	2	2	2	2	2	2	2	2	2	2	2	2	2	2	2	2	15.5	15.5	15.5	16.517	148	148;148	0	By MS/MS	By matching	By MS/MS	By MS/MS	By matching	By MS/MS	15.5	15.5	15.5	15.5	15.5	15.5
	Q42406	Q42406	2	2	2	Peptidyl-prolyl cis-trans isomerase CYP18-4	CYP18-4	>sp|Q42406|CP18D_ARATH Peptidyl-prolyl cis-trans isomerase CYP18-4 OS=Arabidopsis thaliana GN=CYP18-4 PE=2 SV=1	1	2	2	2	2	2	2	2	2	2	2	2	2	2	2	2	2	2	2	2	2	2	13.4	13.4	13.4	18.378	172	172	0	By MS/MS	By MS/MS	By matching	By MS/MS	By MS/MS	By MS/MS	13.4	13.4	13.4	13.4	13.4	13.4
	Q93Y31;Q8VY57	Q93Y31;Q8VY57	2;2	2;2	2;2		K9I9.13;ARLA1C	>tr|Q93Y31|Q93Y31_ARATH ADP-ribosylation factor-like A1D OS=Arabidopsis thaliana GN=K9I9.13 PE=2 SV=1;>tr|Q8VY57|Q8VY57_ARATH ADP-RIBOSYLATION FACTOR-like protein OS=Arabidopsis thaliana GN=ARLA1C PE=2 SV=1	2	2	2	2	2	2	2	1	1	2	2	2	2	1	1	2	2	2	2	1	1	2	12.5	12.5	12.5	20.403	184	184;184	0	By matching	By MS/MS	By MS/MS	By MS/MS	By MS/MS	By MS/MS	12.5	12.5	12.5	7.6	7.6	12.5
	P42760;Q9SRY5	P42760;Q9SRY5	3;3	3;3	2;2	Glutathione S-transferase F6;Glutathione S-transferase F7	GSTF6;GSTF7	>sp|P42760|GSTF6_ARATH Glutathione S-transferase F6 OS=Arabidopsis thaliana GN=GSTF6 PE=1 SV=2;>sp|Q9SRY5|GSTF7_ARATH Glutathione S-transferase F7 OS=Arabidopsis thaliana GN=GSTF7 PE=1 SV=3	2	3	3	2	3	3	3	3	3	3	3	3	3	3	3	3	2	2	2	2	2	2	12.5	12.5	8.7	23.486	208	208;209	0	By matching	By MS/MS	By MS/MS	By MS/MS	By MS/MS	By MS/MS	12.5	12.5	12.5	12.5	12.5	12.5
	Q9S7N7	Q9S7N7	1	1	1	Photosystem I reaction center subunit V, chloroplastic	PSAG	>sp|Q9S7N7|PSAG_ARATH Photosystem I reaction center subunit V, chloroplastic OS=Arabidopsis thaliana GN=PSAG PE=1 SV=1	1	1	1	1	1	1	1	1	1	1	1	1	1	1	1	1	1	1	1	1	1	1	5	5	5	17.085	160	160	0	By MS/MS	By MS/MS	By MS/MS	By MS/MS	By MS/MS	By MS/MS	5	5	5	5	5	5
	Q9SMW7;Q9CAT7	Q9SMW7;Q9CAT7	2;2	2;2	2;2		btf3;T18K17.10	>tr|Q9SMW7|Q9SMW7_ARATH BTF3b-like factor OS=Arabidopsis thaliana GN=btf3 PE=1 SV=1;>tr|Q9CAT7|Q9CAT7_ARATH Nascent polypeptide-associated complex subunit beta OS=Arabidopsis thaliana GN=T18K17.10 PE=2 SV=1	2	2	2	2	1	1	2	1	1	1	1	1	2	1	1	1	1	1	2	1	1	1	4.8	4.8	4.8	17.946	165	165;165	0	By MS/MS	By matching	By MS/MS	By MS/MS	By matching	By matching	4.8	4.8	4.8	4.8	4.8	4.8
	O82204;Q9M0E2	O82204;Q9M0E2	2;1	2;1	2;1	60S ribosomal protein L28-1;60S ribosomal protein L28-2	RPL28A;RPL28C	>sp|O82204|RL281_ARATH 60S ribosomal protein L28-1 OS=Arabidopsis thaliana GN=RPL28A PE=2 SV=1;>sp|Q9M0E2|RL282_ARATH 60S ribosomal protein L28-2 OS=Arabidopsis thaliana GN=RPL28C PE=2 SV=1	2	2	2	2	2	2	2	2	2	1	2	2	2	2	2	1	2	2	2	2	2	1	14.7	14.7	14.7	15.895	143	143;143	0	By matching	By MS/MS	By matching	By MS/MS	By matching	By matching	14.7	14.7	14.7	14.7	14.7	9.1
	Q9FIE4	Q9FIE4	1	1	1			>tr|Q9FIE4|Q9FIE4_ARATH Putative uncharacterized protein At5g57370 OS=Arabidopsis thaliana GN=AT5G57370 PE=2 SV=1	1	1	1	1	1	1	1	1	1	1	1	1	1	1	1	1	1	1	1	1	1	1	6.8	6.8	6.8	26.041	219	219	0	By MS/MS	By matching	By MS/MS	By matching	By MS/MS	By MS/MS	6.8	6.8	6.8	6.8	6.8	6.8
	Q944A7	Q944A7	5	5	4	Probable serine/threonine-protein kinase At4g35230		>sp|Q944A7|Y4523_ARATH Probable serine/threonine-protein kinase At4g35230 OS=Arabidopsis thaliana GN=At4g35230 PE=1 SV=1	1	5	5	4	4	5	5	5	5	4	4	5	5	5	5	4	3	4	4	4	4	3	12.7	12.7	11.1	56.817	512	512	0	By MS/MS	By MS/MS	By MS/MS	By MS/MS	By MS/MS	By MS/MS	10.2	12.7	12.7	12.7	12.7	10.2
	A8MRL6;Q9ZV45;Q8LAK5	A8MRL6;Q9ZV45;Q8LAK5	2;2;2	2;2;2	2;2;2			>tr|A8MRL6|A8MRL6_ARATH Putative small nuclear ribonucleoprotein OS=Arabidopsis thaliana GN=At2g18740 PE=4 SV=1;>tr|Q9ZV45|Q9ZV45_ARATH Putative small nuclear ribonucleoprotein OS=Arabidopsis thaliana GN=At2g18740 PE=4 SV=1;>tr|Q8LAK5|Q8LAK5_ARATH At4g3033	3	2	2	2	1	1	1	1	2	1	1	1	1	1	2	1	1	1	1	1	2	1	25.6	25.6	25.6	9.2547	78	78;88;88	0	By matching	By MS/MS	By matching	By matching	By MS/MS	By matching	11.5	11.5	11.5	11.5	25.6	11.5
	A8MQP6;Q9SZY1	A8MQP6;Q9SZY1	1;1	1;1	1;1	Nascent polypeptide-associated complex subunit alpha-like protein 4		>tr|A8MQP6|A8MQP6_ARATH Nascent polypeptide-associated complex subunit alpha-like protein 4 OS=Arabidopsis thaliana GN=At4g10480 PE=4 SV=1;>sp|Q9SZY1|NACA4_ARATH Nascent polypeptide-associated complex subunit alpha-like protein 4 OS=Arabidopsis thaliana GN	2	1	1	1	1	1	1	1	1	1	1	1	1	1	1	1	1	1	1	1	1	1	6.6	6.6	6.6	23.114	211	211;212	0	By MS/MS	By MS/MS	By matching	By MS/MS	By MS/MS	By MS/MS	6.6	6.6	6.6	6.6	6.6	6.6
	P40940-2;P40940	P40940-2;P40940	2;2	2;2	2;2	ADP-ribosylation factor 3	ARF3	>sp|P40940-2|ARF3_ARATH Isoform 2 of ADP-ribosylation factor 3 OS=Arabidopsis thaliana GN=ARF3;>sp|P40940|ARF3_ARATH ADP-ribosylation factor 3 OS=Arabidopsis thaliana GN=ARF3 PE=1 SV=2	2	2	2	2	2	2	2	2	2	2	2	2	2	2	2	2	2	2	2	2	2	2	15.6	15.6	15.6	15.343	135	135;182	0	By MS/MS	By matching	By matching	By MS/MS	By matching	By matching	15.6	15.6	15.6	15.6	15.6	15.6
	O04603	O04603	4	4	4	50S ribosomal protein L5, chloroplastic	RPL5	>sp|O04603|RK5_ARATH 50S ribosomal protein L5, chloroplastic OS=Arabidopsis thaliana GN=RPL5 PE=2 SV=1	1	4	4	4	4	4	3	4	4	4	4	4	3	4	4	4	4	4	3	4	4	4	15.3	15.3	15.3	28.343	262	262	0	By MS/MS	By MS/MS	By matching	By MS/MS	By MS/MS	By MS/MS	15.3	15.3	10.7	15.3	15.3	15.3
	Q9ZVJ6	Q9ZVJ6	4	4	4	Annexin D4	ANN4	>sp|Q9ZVJ6|ANXD4_ARATH Annexin D4 OS=Arabidopsis thaliana GN=ANN4 PE=2 SV=1	1	4	4	4	3	4	4	2	4	4	3	4	4	2	4	4	3	4	4	2	4	4	11.9	11.9	11.9	36.221	319	319	0	By matching	By MS/MS	By MS/MS	By MS/MS	By MS/MS	By MS/MS	8.8	11.9	11.9	6	11.9	11.9
	CON__Q05B55	CON__Q05B55	1	1	1			>Q05B55 TREMBL:Q05B55 (Bos taurus) Similar to Ig kappa chain C region	1	1	1	1	1	1	1	1	1	1	1	1	1	1	1	1	1	1	1	1	1	1	2.9	2.9	2.9	26.59	240	240	0.0029851	By matching	By MS/MS	By matching	By MS/MS	By matching	By MS/MS	2.9	2.9	2.9	2.9	2.9	2.9
MIK2	Q8VZG8-2;Q8VZG8	Q8VZG8-2;Q8VZG8	7;7	7;7	7;7	Probable LRR receptor-like serine/threonine-protein kinase At4g08850		>sp|Q8VZG8-2|Y4885_ARATH Isoform 2 of Probable LRR receptor-like serine/threonine-protein kinase At4g08850 OS=Arabidopsis thaliana GN=At4g08850;>sp|Q8VZG8|Y4885_ARATH Probable LRR receptor-like serine/threonine-protein kinase At4g08850 OS=Arabidopsis thali	2	7	7	7	7	6	7	7	7	7	7	6	7	7	7	7	7	6	7	7	7	7	8.3	8.3	8.3	112.11	1009	1009;1045	0	By MS/MS	By MS/MS	By MS/MS	By MS/MS	By MS/MS	By MS/MS	8.3	7	8.3	8.3	8.3	8.3
	P92966;F4KES0;F4KES3;F4KES2;P92965;F4JSN1;A8MRZ9;F4IJ76;Q9ZPX8;P92964	P92966;F4KES0;F4KES3;F4KES2;P92965;F4JSN1;A8MRZ9	5;5;4;4;4;3;3;1;1;1	5;5;4;4;4;3;3;1;1;1	5;5;4;4;4;3;3;1;1;1	Arginine/serine-rich-splicing factor RSP41;Arginine/serine-rich-splicing factor RSP40	RSP41;ATRSP41;RSP40;RSP35	>sp|P92966|RSP41_ARATH Arginine/serine-rich-splicing factor RSP41 OS=Arabidopsis thaliana GN=RSP41 PE=1 SV=2;>tr|F4KES0|F4KES0_ARATH Arginine/serine-rich-splicing factor RSP41 OS=Arabidopsis thaliana GN=ATRSP41 PE=2 SV=1;>tr|F4KES3|F4KES3_ARATH Arginine/se	10	5	5	5	4	3	3	1	4	4	4	3	3	1	4	4	4	3	3	1	4	4	15.7	15.7	15.7	41.281	356	356;357;324;329;350;309;317;224;250;264	0	By MS/MS	By matching	By MS/MS	By matching	By MS/MS	By MS/MS	13.8	9.6	9	3.4	13.8	13.8
	Q9LHP2;Q9SEU4-4;Q9SEU4-2;Q9SEU4;Q9SEU4-3	Q9LHP2;Q9SEU4-4;Q9SEU4-2;Q9SEU4;Q9SEU4-3	2;1;1;1;1	2;1;1;1;1	2;1;1;1;1	Serine/arginine-rich splicing factor 33	SCL30A;SR33	>tr|Q9LHP2|Q9LHP2_ARATH Genomic DNA, chromosome 3, TAC clone: K20M4 OS=Arabidopsis thaliana GN=SCL30A PE=2 SV=1;>sp|Q9SEU4-4|SR33_ARATH Isoform 4 of Serine/arginine-rich splicing factor 33 OS=Arabidopsis thaliana GN=SR33;>sp|Q9SEU4-2|SR33_ARATH Isoform 2 o	5	2	2	2	2	2	2	1	2	2	2	2	2	1	2	2	2	2	2	1	2	2	10.7	10.7	10.7	30.226	262	262;220;263;287;300	0	By matching	By matching	By matching	By matching	By MS/MS	By MS/MS	10.7	10.7	10.7	6.5	10.7	10.7
	Q9FXB5	Q9FXB5	3	3	3		F25P12.91	>tr|Q9FXB5|Q9FXB5_ARATH F25P12.91 protein OS=Arabidopsis thaliana GN=F25P12.91 PE=4 SV=1	1	3	3	3	3	3	3	3	3	3	3	3	3	3	3	3	3	3	3	3	3	3	6.7	6.7	6.7	60.748	522	522	0	By MS/MS	By MS/MS	By matching	By MS/MS	By MS/MS	By matching	6.7	6.7	6.7	6.7	6.7	6.7
	Q8VZ19	Q8VZ19	3	1	1	60S ribosomal protein L30-2	RPL30B	>sp|Q8VZ19|RL302_ARATH 60S ribosomal protein L30-2 OS=Arabidopsis thaliana GN=RPL30B PE=2 SV=1	1	3	1	1	3	3	3	3	3	3	1	1	1	1	1	1	1	1	1	1	1	1	34.8	10.7	10.7	12.29	112	112	0.0033445	By matching	By MS/MS	By matching	By matching	By matching	By matching	34.8	34.8	34.8	34.8	34.8	34.8
	F4JVC0;F4JVB9;F4JVC1;Q03251;Q03251-2	F4JVC0;F4JVB9;F4JVC1;Q03251;Q03251-2	2;2;2;2;1	1;1;1;1;1	1;1;1;1;1	Glycine-rich RNA-binding protein 8	CCR1;RBG8	>tr|F4JVC0|F4JVC0_ARATH Glycine-rich RNA-binding protein 8 OS=Arabidopsis thaliana GN=CCR1 PE=2 SV=1;>tr|F4JVB9|F4JVB9_ARATH Glycine-rich RNA-binding protein 8 OS=Arabidopsis thaliana GN=CCR1 PE=2 SV=1;>tr|F4JVC1|F4JVC1_ARATH Glycine-rich RNA-binding prote	5	2	1	1	2	2	1	2	2	1	1	1	0	1	1	0	1	1	0	1	1	0	25	13	13	10.23	92	92;105;126;169;51	0.0035336	By MS/MS	By MS/MS	By matching	By MS/MS	By MS/MS	By matching	25	25	12	25	25	12
	F4J7K1;Q9LV27	F4J7K1;Q9LV27	1;1	1;1	1;1			>tr|F4J7K1|F4J7K1_ARATH Transducin/WD40 domain-containing protein OS=Arabidopsis thaliana GN=AT3G18140 PE=2 SV=1;>tr|Q9LV27|Q9LV27_ARATH Genomic DNA, chromosome 3, P1 clone: MRC8 OS=Arabidopsis thaliana GN=AT3G18140 PE=2 SV=1	2	1	1	1	0	1	1	1	1	1	0	1	1	1	1	1	0	1	1	1	1	1	7.6	7.6	7.6	25.226	224	224;305	0.0030395	By matching	By matching	By matching	By MS/MS	By matching	By matching	0	7.6	7.6	7.6	7.6	7.6
	F4JNU1;F4JNU3;F4JNT9;Q494N5;F4JNU2	F4JNU1;F4JNU3;F4JNT9;Q494N5;F4JNU2	2;2;2;2;2	2;2;2;2;2	2;2;2;2;2			>tr|F4JNU1|F4JNU1_ARATH RNA-binding (RRM/RBD/RNP motifs) family protein OS=Arabidopsis thaliana GN=AT4G35785 PE=4 SV=1;>tr|F4JNU3|F4JNU3_ARATH RNA-binding (RRM/RBD/RNP motifs) family protein OS=Arabidopsis thaliana GN=AT4G35785 PE=4 SV=1;>tr|F4JNT9|F4JNT9_	5	2	2	2	2	2	2	0	2	2	2	2	2	0	2	2	2	2	2	0	2	2	10.9	10.9	10.9	23.337	201	201;207;238;239;244	0	By MS/MS	By matching	By matching	By matching	By MS/MS	By MS/MS	10.9	10.9	10.9	0	10.9	10.9
	P29515	P29515	17	3	0	Tubulin beta-7 chain	TUBB7	>sp|P29515|TBB7_ARATH Tubulin beta-7 chain OS=Arabidopsis thaliana GN=TUBB7 PE=2 SV=1	1	17	3	0	16	16	16	15	14	15	3	3	2	2	2	2	0	0	0	0	0	0	44.3	8.7	0	50.747	449	449	0	By MS/MS	By MS/MS	By MS/MS	By MS/MS	By MS/MS	By MS/MS	42.5	42.5	41.6	39.2	39	39.9
	Q9C5X9-2;Q9C5X9;F4IDH2;Q9LE42;F4I4I8;Q9FWQ5	Q9C5X9-2;Q9C5X9;F4IDH2;Q9LE42;F4I4I8;Q9FWQ5	2;2;2;1;1;1	2;2;2;1;1;1	2;2;2;1;1;1	Histone acetyltransferase HAC1;Histone acetyltransferase HAC5;Histone acetyltransferase HAC12	HAC1;HAC5;HAC12	>sp|Q9C5X9-2|HAC1_ARATH Isoform 2 of Histone acetyltransferase HAC1 OS=Arabidopsis thaliana GN=HAC1;>sp|Q9C5X9|HAC1_ARATH Histone acetyltransferase HAC1 OS=Arabidopsis thaliana GN=HAC1 PE=1 SV=2;>tr|F4IDH2|F4IDH2_ARATH E1A/CREB-binding protein OS=Arabidops	6	2	2	2	2	1	1	1	1	1	2	1	1	1	1	1	2	1	1	1	1	1	1.5	1.5	1.5	185.83	1660	1660;1697;1741;1670;1677;1706	0	By MS/MS	By matching	By MS/MS	By matching	By matching	By MS/MS	1.5	0.8	0.8	0.8	0.8	0.8
	F4K4Y5	F4K4Y5	4	4	4			>tr|F4K4Y5|F4K4Y5_ARATH DEK domain-containing chromatin associated protein OS=Arabidopsis thaliana GN=AT5G55660 PE=2 SV=1	1	4	4	4	3	4	3	3	4	4	3	4	3	3	4	4	3	4	3	3	4	4	4.8	4.8	4.8	87.206	778	778	0	By MS/MS	By MS/MS	By MS/MS	By MS/MS	By MS/MS	By MS/MS	3	4.8	3	3	4.8	4.8
	Q9LVA0	Q9LVA0	3	3	3	BAG family molecular chaperone regulator 7	BAG7	>sp|Q9LVA0|BAG7_ARATH BAG family molecular chaperone regulator 7 OS=Arabidopsis thaliana GN=BAG7 PE=1 SV=1	1	3	3	3	3	3	2	3	3	3	3	3	2	3	3	3	3	3	2	3	3	3	8.3	8.3	8.3	51.567	446	446	0	By MS/MS	By MS/MS	By matching	By MS/MS	By MS/MS	By matching	8.3	8.3	5.8	8.3	8.3	8.3
LIK1	C0LGN2;C0LGG9-2;C0LGG9;C0LGG7-2;C0LGG7;F4HRH4;C0LGG8-2;C0LGG8	C0LGN2	9;2;2;1;1;1;1;1	9;2;2;1;1;1;1;1	9;2;2;1;1;1;1;1	Probable leucine-rich repeat receptor-like serine/threonine-protein kinase At3g14840	LRR-RLK	>sp|C0LGN2|Y3148_ARATH Probable leucine-rich repeat receptor-like serine/threonine-protein kinase At3g14840 OS=Arabidopsis thaliana GN=LRR-RLK PE=1 SV=1	8	9	9	9	8	8	7	8	7	9	8	8	7	8	7	9	8	8	7	8	7	9	9.8	9.8	9.8	112.28	1020	1020;870;1035;698;953;997;1005;1038	0	By MS/MS	By MS/MS	By MS/MS	By MS/MS	By MS/MS	By MS/MS	9	9	8	9	7.9	9.8
	O49513;Q9SN35;Q9LNW1;Q9FK68;Q39222;Q9LK99;Q9FJH0;Q9FIF9;Q96283;O04486;Q1PEX3	O49513;Q9SN35;Q9LNW1;Q9FK68;Q39222;Q9LK99;Q9FJH0;Q9FIF9;Q96283;O04486;Q1PEX3	2;1;1;1;1;1;1;1;1;1;1	2;1;1;1;1;1;1;1;1;1;1	2;1;1;1;1;1;1;1;1;1;1	Ras-related protein RABA1e;Ras-related protein RABA1d;Ras-related protein RABA2b;Ras-related protein RABA1c;Ras-related protein RABA1b;Ras-related protein RABA1g;Ras-related protein RABA1f;Ras-related protein RABA2d;Ras-related protein RABA2c;Ras-related protein RABA2a;Ras-related protein RABA1h	RABA1E;RABA1D;RABA2B;RABA1C;RABA1B;RABA1G;RABA1F;RABA2D;RABA2C;RABA2A;RABA1H	>sp|O49513|RAA1E_ARATH Ras-related protein RABA1e OS=Arabidopsis thaliana GN=RABA1E PE=2 SV=1;>sp|Q9SN35|RAA1D_ARATH Ras-related protein RABA1d OS=Arabidopsis thaliana GN=RABA1D PE=2 SV=1;>sp|Q9LNW1|RAA2B_ARATH Ras-related protein RABA2b OS=Arabidopsis tha	11	2	2	2	2	2	2	2	2	2	2	2	2	2	2	2	2	2	2	2	2	2	9.7	9.7	9.7	24.33	217	217;214;214;216;216;217;217;217;217;217;218	0	By MS/MS	By MS/MS	By MS/MS	By MS/MS	By MS/MS	By MS/MS	9.7	9.7	9.7	9.7	9.7	9.7
	Q9M8J3;Q3E7I5	Q9M8J3;Q3E7I5	1;1	1;1	1;1	Protein FAR1-RELATED SEQUENCE 7;Protein FAR1-RELATED SEQUENCE 12	FRS7;FRS12	>sp|Q9M8J3|FRS7_ARATH Protein FAR1-RELATED SEQUENCE 7 OS=Arabidopsis thaliana GN=FRS7 PE=2 SV=1;>sp|Q3E7I5|FRS12_ARATH Protein FAR1-RELATED SEQUENCE 12 OS=Arabidopsis thaliana GN=FRS12 PE=2 SV=1	2	1	1	1	1	1	1	1	1	1	1	1	1	1	1	1	1	1	1	1	1	1	1	1	1	87.809	764	764;788	0.0031847	By MS/MS	By MS/MS	By MS/MS	By MS/MS	By MS/MS	By MS/MS	1	1	1	1	1	1
	P27140-3;P27140-2;P27140	P27140-3;P27140-2;P27140	9;9;9	3;3;3	3;3;3	Carbonic anhydrase, chloroplastic	CA1	>sp|P27140-3|CAHC_ARATH Isoform 3 of Carbonic anhydrase, chloroplastic OS=Arabidopsis thaliana GN=CA1;>sp|P27140-2|CAHC_ARATH Isoform 2 of Carbonic anhydrase, chloroplastic OS=Arabidopsis thaliana GN=CA1;>sp|P27140|CAHC_ARATH Carbonic anhydrase, chloroplas	3	9	3	3	8	7	8	8	9	8	2	2	3	2	3	2	2	2	3	2	3	2	42.2	13	13	29.504	270	270;336;347	0	By matching	By matching	By MS/MS	By MS/MS	By matching	By matching	39.3	31.5	34.4	39.3	42.2	39.3
	Q41188;Q41188-2	Q41188;Q41188-2	1;1	1;1	1;1	Cold shock protein 2	CSP2	>sp|Q41188|CSP2_ARATH Cold shock protein 2 OS=Arabidopsis thaliana GN=CSP2 PE=1 SV=1;>sp|Q41188-2|CSP2_ARATH Isoform 2 of Cold shock protein 2 OS=Arabidopsis thaliana GN=CSP2	2	1	1	1	1	1	1	1	1	1	1	1	1	1	1	1	1	1	1	1	1	1	10.8	10.8	10.8	19.153	203	203;204	0.0030303	By matching	By MS/MS	By matching	By matching	By matching	By matching	10.8	10.8	10.8	10.8	10.8	10.8
	Q9LJR2	Q9LJR2	3	3	3			>tr|Q9LJR2|Q9LJR2_ARATH At3g15356 OS=Arabidopsis thaliana GN=AT3G15356 PE=2 SV=1	1	3	3	3	3	3	3	3	2	2	3	3	3	3	2	2	3	3	3	3	2	2	19.6	19.6	19.6	29.749	271	271	0	By MS/MS	By MS/MS	By matching	By matching	By MS/MS	By matching	19.6	19.6	19.6	19.6	12.5	12.5
	Q96262;Q96262-2;F4JUT9	Q96262;Q96262-2;F4JUT9	2;2;1	2;2;1	2;2;1	Plasma membrane-associated cation-binding protein 1	PCAP1	>sp|Q96262|PCAP1_ARATH Plasma membrane-associated cation-binding protein 1 OS=Arabidopsis thaliana GN=PCAP1 PE=1 SV=1;>sp|Q96262-2|PCAP1_ARATH Isoform 2 of Plasma membrane-associated cation-binding protein 1 OS=Arabidopsis thaliana GN=PCAP1;>tr|F4JUT9|F4JU	3	2	2	2	2	2	2	2	2	2	2	2	2	2	2	2	2	2	2	2	2	2	10.2	10.2	10.2	24.584	225	225;226;167	0	By MS/MS	By matching	By MS/MS	By MS/MS	By matching	By MS/MS	10.2	10.2	10.2	10.2	10.2	10.2
	Q93W05;Q9XIJ0	Q93W05;Q9XIJ0	1;1	1;1	1;1			>tr|Q93W05|Q93W05_ARATH At1g10590/F20B24_1 OS=Arabidopsis thaliana GN=AT1G10590 PE=2 SV=1;>tr|Q9XIJ0|Q9XIJ0_ARATH Replication factor A1 OS=Arabidopsis thaliana GN=At1g10590 PE=4 SV=1	2	1	1	1	1	1	1	1	1	1	1	1	1	1	1	1	1	1	1	1	1	1	9.4	9.4	9.4	15.455	139	139;153	0	By matching	By matching	By matching	By MS/MS	By matching	By matching	9.4	9.4	9.4	9.4	9.4	9.4
	Q1PE89;O80719-2;F4IK66;O49338;Q9M1Q2;Q8H1G6;F4HWU0;Q1PEM1;Q9LUT0;O80719;O49339;B9DFG5-2;B3LFC3;Q0WRY5;Q9SFX0;Q9LDZ5;F4JEQ2;Q5XF79;O80719-3;Q7Y224;Q9ZW72;B9DFG5;Q9FM85;Q8GXZ3;Q06548;Q5PP29;P46573;Q9SFT7;F4IJN8;P27450;F4JN38;Q9LQQ8;A1L4W8;Q9SY91;Q9SIB6;O64842;F4HQQ0;F4J0D1;O49840;O49839;Q9LSE1;F4IQ85;Q8H1E3;F4J0D2;Q9FE20;Q9ZUF4;Q9LRP3;A4FVS9;Q9SRH7;Q9LFP7;Q9SJG2;F4JZW1;Q9LYS5;Q1PDV6;F4HSH9;C0LGK9;C…	Q1PE89;O80719-2;F4IK66;O49338;Q9M1Q2;Q8H1G6;F4HWU0;Q1PEM1;Q9LUT0;O80719;O49339;B9DFG5-2;B3LFC3;Q0WRY5;Q9SFX0;Q9LDZ5;F4JEQ2;Q5XF79;O80719-3;Q7Y224;Q9ZW72;B9DFG5;Q9FM85;Q8GXZ3;Q06548;Q5PP29;P46573;Q9SFT7;F4IJN8;P27450;F4JN38;Q9LQQ8;A1L4W8;Q9SY91;Q9SIB6;O64842;F4HQQ0;F4J0D1;O49840;O49839;Q9LSE1;F4IQ85;Q8H1E3;F4J0D2;Q9FE20;Q9ZUF4;Q9LRP3;A4FVS9;Q9SRH7;Q9LFP7;Q9SJG2;F4JZW1;Q9LYS5;Q1PDV6;F4HSH9;C0LGK9;C…	2;1;1;1;1;1;1;1;1;1;1;1;1;1;1;1;1;1;1;1;1;1;1;1;1;1;1;1;1;1;1;1;1;1;1;1;1;1;1;1;1;1;1;1;1;1;1;1;1;1;1;1;1;1;1;1;1;1	2;1;1;1;1;1;1;1;1;1;1;1;1;1;1;1;1;1;1;1;1;1;1;1;1;1;1;1;1;1;1;1;1;1;1;1;1;1;1;1;1;1;1;1;1;1;1;1;1;1;1;1;1;1;1;1;1;1	2;1;1;1;1;1;1;1;1;1;1;1;1;1;1;1;1;1;1;1;1;1;1;1;1;1;1;1;1;1;1;1;1;1;1;1;1;1;1;1;1;1;1;1;1;1;1;1;1;1;1;1;1;1;1;1;1;1	Probable receptor-like protein kinase At2g47060;PTI1-like tyrosine-protein kinase 1;PTI1-like tyrosine-protein kinase 2;PTI1-like tyrosine-protein kinase 3;Probable receptor-like protein kinase At5g56460;Serine/threonine-protein kinase At5g01020;Protein kinase APK1A, chloroplastic;Protein kinase APK1B, chloroplastic;Serine/threonine-protein kinase At3g07070;Probable serine/threonine-protein kinas…	T17J13.180;PTI11;PTI12;PTI13;F15M4.13;At2g43230/F14B2.17;APK1A;APK1B;PK1B;CONNEXIN 32;T25B24.6;ARSK1;APK2B;APK2A;CDG1;PBS1;F17J16_160;LRR-RLK	>tr|Q1PE89|Q1PE89_ARATH Protein kinase family protein OS=Arabidopsis thaliana GN=AT4G13190 PE=2 SV=1;>sp|O80719-2|Y2706_ARATH Isoform 2 of Probable receptor-like protein kinase At2g47060 OS=Arabidopsis thaliana GN=At2g47060;>tr|F4IK66|F4IK66_ARATH Putative	58	2	2	2	2	1	2	2	2	2	2	1	2	2	2	2	2	1	2	2	2	2	4.1	4.1	4.1	43.217	389	389;266;322;338;361;361;363;363;364;365;366;366;376;378;381;381;386;387;397;399;406;408;408;410;410;412;412;414;415;419;420;423;423;424;424;424;424;425;426;426;432;440;442;453;456;462;467;484;490;493;494;494;512;513;538;853;1012;1039	0	By MS/MS	By matching	By MS/MS	By MS/MS	By matching	By MS/MS	4.1	2.1	4.1	4.1	4.1	4.1
	Q9LF98;Q9SJQ9;Q9LZR9	Q9LF98	3;1;1	3;1;1	3;1;1	Fructose-bisphosphate aldolase	F8J2_100	>tr|Q9LF98|Q9LF98_ARATH Fructose-bisphosphate aldolase OS=Arabidopsis thaliana GN=F8J2_100 PE=2 SV=1	3	3	3	3	3	3	3	3	3	3	3	3	3	3	3	3	3	3	3	3	3	3	9.2	9.2	9.2	38.539	358	358;358;359	0	By MS/MS	By MS/MS	By MS/MS	By MS/MS	By MS/MS	By MS/MS	9.2	9.2	9.2	9.2	9.2	9.2
	F4JZY1	F4JZY1	20	20	20		CIP1	>tr|F4JZY1|F4JZY1_ARATH COP1-interactive protein 1 OS=Arabidopsis thaliana GN=CIP1 PE=2 SV=1	1	20	20	20	19	18	18	14	19	16	19	18	18	14	19	16	19	18	18	14	19	16	14.2	14.2	14.2	181.98	1586	1586	0	By MS/MS	By MS/MS	By MS/MS	By MS/MS	By MS/MS	By MS/MS	13.6	13.1	13.1	10	13.6	11.5
	Q93VA8	Q93VA8	3	3	3			>tr|Q93VA8|Q93VA8_ARATH Alba DNA/RNA-binding protein OS=Arabidopsis thaliana GN=AT1G76010 PE=2 SV=1	1	3	3	3	3	3	3	3	3	3	3	3	3	3	3	3	3	3	3	3	3	3	9.4	9.4	9.4	37.382	350	350	0	By MS/MS	By matching	By matching	By MS/MS	By MS/MS	By matching	9.4	9.4	9.4	9.4	9.4	9.4
	P93014	P93014	2	2	2	30S ribosomal protein S5, chloroplastic	rps5	>sp|P93014|RR5_ARATH 30S ribosomal protein S5, chloroplastic OS=Arabidopsis thaliana GN=rps5 PE=1 SV=1	1	2	2	2	2	2	2	2	2	2	2	2	2	2	2	2	2	2	2	2	2	2	8.6	8.6	8.6	32.645	303	303	0	By MS/MS	By MS/MS	By MS/MS	By MS/MS	By MS/MS	By MS/MS	8.6	8.6	8.6	8.6	8.6	8.6
	Q67YE9	Q67YE9	1	1	1			>tr|Q67YE9|Q67YE9_ARATH SET domain-containing protein OS=Arabidopsis thaliana GN=AT3G55080 PE=2 SV=1	1	1	1	1	1	1	1	1	1	1	1	1	1	1	1	1	1	1	1	1	1	1	2	2	2	40.616	353	353	0.003012	By MS/MS	By MS/MS	By matching	By MS/MS	By MS/MS	By MS/MS	2	2	2	2	2	2
	Q67YV9;Q9ZTW3;P47192;B9DH97;Q8VY69	Q67YV9;Q9ZTW3;P47192;B9DH97;Q8VY69	2;2;2;2;1	2;2;2;2;1	2;2;2;2;1	Vesicle-associated membrane protein 721;Vesicle-associated membrane protein 722;Vesicle-associated membrane protein 723	At1g04740;VAMP721;VAMP722;SAR1;VAMP723	>tr|Q67YV9|Q67YV9_ARATH Putative vesicle-associated membrane protein, synaptobrevin 7B OS=Arabidopsis thaliana GN=At1g04740 PE=2 SV=1;>sp|Q9ZTW3|VA721_ARATH Vesicle-associated membrane protein 721 OS=Arabidopsis thaliana GN=VAMP721 PE=1 SV=1;>sp|P47192|VA7	5	2	2	2	2	2	2	2	2	2	2	2	2	2	2	2	2	2	2	2	2	2	13.3	13.3	13.3	20.507	181	181;219;221;229;217	0	By MS/MS	By MS/MS	By MS/MS	By MS/MS	By MS/MS	By MS/MS	13.3	13.3	13.3	13.3	13.3	13.3
	P83755	P83755	2	2	2	Photosystem Q(B) protein	psbA	>sp|P83755|PSBA_ARATH Photosystem Q(B) protein OS=Arabidopsis thaliana GN=psbA PE=1 SV=2	1	2	2	2	2	1	1	1	1	1	2	1	1	1	1	1	2	1	1	1	1	1	6.5	6.5	6.5	38.936	353	353	0	By MS/MS	By MS/MS	By matching	By MS/MS	By matching	By MS/MS	6.5	3.1	3.1	3.1	3.1	3.1
	CON__P48668;CON__P02538;CON__P04259	CON__P48668;CON__P02538;CON__P04259	10;9;9	6;5;5	5;4;4			>P48668 SWISS-PROT:P48668 Tax_Id=9606 Gene_Symbol=KRT6C Keratin, type II cytoskeletal 6C;>P02538 SWISS-PROT:P02538 Tax_Id=9606 Gene_Symbol=KRT6A Keratin, type II cytoskeletal 6A;>P04259 SWISS-PROT:P04259 Tax_Id=9606 Gene_Symbol=KRT6B Keratin, type II cytos	3	10	6	5	8	5	4	3	10	6	5	2	0	0	6	2	4	1	0	0	5	1	21.6	14.2	12.4	60.024	564	564;564;564	0	By matching	By matching	By matching	By matching	By MS/MS	By matching	16.7	10.3	7.4	5.5	21.6	12.2
	Q9SEH3;Q9FPJ4	Q9SEH3;Q9FPJ4	2;2	2;2	2;2	Ras-related protein RABD2c;Ras-related protein RABD2b	RABD2C;RABD2B	>sp|Q9SEH3|RAD2C_ARATH Ras-related protein RABD2c OS=Arabidopsis thaliana GN=RABD2C PE=2 SV=1;>sp|Q9FPJ4|RAD2B_ARATH Ras-related protein RABD2b OS=Arabidopsis thaliana GN=RABD2B PE=2 SV=1	2	2	2	2	2	2	1	2	2	2	2	2	1	2	2	2	2	2	1	2	2	2	17.8	17.8	17.8	22.318	202	202;202	0	By matching	By matching	By matching	By MS/MS	By matching	By MS/MS	17.8	17.8	8.4	17.8	17.8	17.8
	P29514	P29514	16	2	2	Tubulin beta-6 chain	TUBB6	>sp|P29514|TBB6_ARATH Tubulin beta-6 chain OS=Arabidopsis thaliana GN=TUBB6 PE=2 SV=1	1	16	2	2	15	15	16	14	13	15	2	2	2	1	1	2	2	2	2	1	1	2	40.1	4.5	4.5	50.585	449	449	0	By MS/MS	By MS/MS	By MS/MS	By matching	By matching	By MS/MS	38.3	38.3	40.1	36.3	35.6	38.3
	F4J1V2;Q94AW8;P42825	F4J1V2;Q94AW8;P42825	3;3;2	3;3;2	3;3;2	Chaperone protein dnaJ 3;Chaperone protein dnaJ 2	ATJ3;ATJ2	>tr|F4J1V2|F4J1V2_ARATH Chaperone protein dnaJ 3 OS=Arabidopsis thaliana GN=ATJ3 PE=2 SV=1;>sp|Q94AW8|DNAJ3_ARATH Chaperone protein dnaJ 3 OS=Arabidopsis thaliana GN=ATJ3 PE=2 SV=2;>sp|P42825|DNAJ2_ARATH Chaperone protein dnaJ 2 OS=Arabidopsis thaliana GN=	3	3	3	3	2	2	2	3	2	2	2	2	2	3	2	2	2	2	2	3	2	2	9.6	9.6	9.6	37.674	343	343;420;419	0	By matching	By matching	By MS/MS	By MS/MS	By matching	By MS/MS	6.1	6.1	6.1	9.6	6.1	6.1
	CON__Streptavidin	CON__Streptavidin	1	1	1			>Streptavidin (S.avidinii)	1	1	1	1	1	1	1	1	1	1	1	1	1	1	1	1	1	1	1	1	1	1	6.9	6.9	6.9	16.622	160	160	0.0030769	By matching	By matching	By MS/MS	By MS/MS	By matching	By MS/MS	6.9	6.9	6.9	6.9	6.9	6.9
	Q94BY3	Q94BY3	1	1	1			>tr|Q94BY3|Q94BY3_ARATH AT5g14030/MUA22_2 OS=Arabidopsis thaliana GN=AT5G14030 PE=2 SV=1	1	1	1	1	1	1	1	1	1	1	1	1	1	1	1	1	1	1	1	1	1	1	6.7	6.7	6.7	21.104	195	195	0.0029412	By MS/MS	By matching	By matching	By matching	By MS/MS	By matching	6.7	6.7	6.7	6.7	6.7	6.7
	F4IVZ7;P10896-2;P10896	F4IVZ7;P10896-2;P10896	3;3;3	3;3;3	3;3;3	Ribulose bisphosphate carboxylase/oxygenase activase, chloroplastic	RCA	>tr|F4IVZ7|F4IVZ7_ARATH Ribulose bisphosphate carboxylase/oxygenase activase OS=Arabidopsis thaliana GN=RCA PE=2 SV=1;>sp|P10896-2|RCA_ARATH Isoform Short of Ribulose bisphosphate carboxylase/oxygenase activase, chloroplastic OS=Arabidopsis thaliana GN=RCA	3	3	3	3	3	3	3	2	3	3	3	3	3	2	3	3	3	3	3	2	3	3	10.2	10.2	10.2	48.5	441	441;446;474	0	By matching	By matching	By MS/MS	By MS/MS	By matching	By MS/MS	10.2	10.2	10.2	6.8	10.2	10.2
	P53492	P53492	6	2	1	Actin-7	ACT7	>sp|P53492|ACT7_ARATH Actin-7 OS=Arabidopsis thaliana GN=ACT7 PE=1 SV=1	1	6	2	1	5	5	6	4	5	5	2	2	2	1	2	2	1	1	1	1	1	1	18.6	5.8	3.4	41.735	377	377	0	By matching	By matching	By matching	By MS/MS	By MS/MS	By MS/MS	15.9	15.9	18.6	13.5	15.9	15.9
	Q9SGA6;Q9LF30;Q9FNP8	Q9SGA6;Q9LF30;Q9FNP8	2;2;2	2;2;2	2;2;2	40S ribosomal protein S19-1;40S ribosomal protein S19-2;40S ribosomal protein S19-3	RPS19A;RPS19B;RPS19C	>sp|Q9SGA6|RS191_ARATH 40S ribosomal protein S19-1 OS=Arabidopsis thaliana GN=RPS19A PE=2 SV=1;>sp|Q9LF30|RS192_ARATH 40S ribosomal protein S19-2 OS=Arabidopsis thaliana GN=RPS19B PE=2 SV=1;>sp|Q9FNP8|RS193_ARATH 40S ribosomal protein S19-3 OS=Arabidopsis	3	2	2	2	1	1	2	1	0	1	1	1	2	1	0	1	1	1	2	1	0	1	14.7	14.7	14.7	15.828	143	143;143;143	0	By matching	By matching	By MS/MS	By MS/MS	By matching	By matching	9.1	9.1	14.7	9.1	0	9.1
	F4JXD5;Q39251;Q9ZSK4;Q9ZSK3;Q39250	F4JXD5;Q39251;Q9ZSK4;Q9ZSK3;Q39250	1;1;1;1;1	1;1;1;1;1	1;1;1;1;1	Actin-depolymerizing factor 2;Actin-depolymerizing factor 3;Actin-depolymerizing factor 4;Actin-depolymerizing factor 1	ADF3;ADF2;ADF4;ADF1	>tr|F4JXD5|F4JXD5_ARATH Actin depolymerizing factor 3 OS=Arabidopsis thaliana GN=ADF3 PE=2 SV=1;>sp|Q39251|ADF2_ARATH Actin-depolymerizing factor 2 OS=Arabidopsis thaliana GN=ADF2 PE=2 SV=1;>sp|Q9ZSK4|ADF3_ARATH Actin-depolymerizing factor 3 OS=Arabidopsis	5	1	1	1	1	1	1	1	1	1	1	1	1	1	1	1	1	1	1	1	1	1	11.3	11.3	11.3	14.124	124	124;137;139;139;139	0	By matching	By matching	By matching	By MS/MS	By matching	By MS/MS	11.3	11.3	11.3	11.3	11.3	11.3
	P56779	P56779	1	1	1	Cytochrome b559 subunit alpha	psbE	>sp|P56779|PSBE_ARATH Cytochrome b559 subunit alpha OS=Arabidopsis thaliana GN=psbE PE=1 SV=4	1	1	1	1	1	1	0	0	0	1	1	1	0	0	0	1	1	1	0	0	0	1	14.5	14.5	14.5	9.3864	83	83	0	By MS/MS	By MS/MS	By matching	By matching	By matching	By matching	14.5	14.5	0	0	0	14.5
	B9DG17;Q08682;Q8H173-2;Q8H173;F4J4W3	B9DG17;Q08682;Q8H173-2;Q8H173;F4J4W3	2;2;1;1;1	2;2;1;1;1	2;2;1;1;1	40S ribosomal protein SA;40S ribosomal protein Sa-1;40S ribosomal protein Sa-2	P40;RPSaA;RPSaB;RPSAb	>tr|B9DG17|B9DG17_ARATH 40S ribosomal protein SA OS=Arabidopsis thaliana GN=P40 PE=2 SV=1;>sp|Q08682|RSSA1_ARATH 40S ribosomal protein Sa-1 OS=Arabidopsis thaliana GN=RPSaA PE=1 SV=3;>sp|Q8H173-2|RSSA2_ARATH Isoform 2 of 40S ribosomal protein Sa-2 OS=Arabi	5	2	2	2	2	2	2	1	2	2	2	2	2	1	2	2	2	2	2	1	2	2	7.1	7.1	7.1	31.981	294	294;298;280;280;332	0	By MS/MS	By MS/MS	By matching	By MS/MS	By MS/MS	By MS/MS	7.1	7.1	7.1	2.7	7.1	7.1
	Q680P8	Q680P8	1	1	1	40S ribosomal protein S29	RPS29A	>sp|Q680P8|RS29_ARATH 40S ribosomal protein S29 OS=Arabidopsis thaliana GN=RPS29A PE=2 SV=2	1	1	1	1	1	1	1	1	1	1	1	1	1	1	1	1	1	1	1	1	1	1	17.9	17.9	17.9	6.4294	56	56	0.0032051	By matching	By matching	By matching	By MS/MS	By matching	By matching	17.9	17.9	17.9	17.9	17.9	17.9
	P46422;Q9SLM6	P46422;Q9SLM6	3;2	2;1	2;1	Glutathione S-transferase F2;Glutathione S-transferase F3	GSTF2;GSTF3	>sp|P46422|GSTF2_ARATH Glutathione S-transferase F2 OS=Arabidopsis thaliana GN=GSTF2 PE=1 SV=3;>sp|Q9SLM6|GSTF3_ARATH Glutathione S-transferase F3 OS=Arabidopsis thaliana GN=GSTF3 PE=2 SV=1	2	3	2	2	2	2	2	3	3	2	1	1	1	2	2	1	1	1	1	2	2	1	14.6	10.8	10.8	24.128	212	212;212	0	By matching	By MS/MS	By matching	By MS/MS	By MS/MS	By matching	7.5	7.5	7.5	14.6	14.6	7.5
	Q9LK43	Q9LK43	5	5	5			>tr|Q9LK43|Q9LK43_ARATH Genomic DNA, chromosome 3, P1 clone: MYM9 OS=Arabidopsis thaliana GN=AT3G23750 PE=4 SV=1	1	5	5	5	4	5	5	4	5	5	4	5	5	4	5	5	4	5	5	4	5	5	6.4	6.4	6.4	99.963	928	928	0	By MS/MS	By MS/MS	By MS/MS	By MS/MS	By MS/MS	By MS/MS	5.1	6.4	6.4	5.1	6.4	6.4
	CON__P02769	CON__P02769	6	4	4			>P02769 SWISS-PROT:P02769 (Bos taurus) Bovine serum albumin precursor	1	6	4	4	6	6	6	5	4	5	4	4	4	3	2	3	4	4	4	3	2	3	11.4	7.7	7.7	69.293	607	607	0	By MS/MS	By MS/MS	By MS/MS	By matching	By matching	By MS/MS	11.4	11.4	11.4	9.7	7.6	9.7
	O23212-2;F4JQG2;O23212-3;O23212	O23212-2;F4JQG2;O23212-3;O23212	1;1;1;1	1;1;1;1	1;1;1;1	Splicing factor U2af large subunit A	U2AF65A;ATU2AF65A	>sp|O23212-2|U2A2A_ARATH Isoform 2 of Splicing factor U2af large subunit A OS=Arabidopsis thaliana GN=U2AF65A;>tr|F4JQG2|F4JQG2_ARATH Splicing factor U2af large subunit A OS=Arabidopsis thaliana GN=ATU2AF65A PE=2 SV=1;>sp|O23212-3|U2A2A_ARATH Isoform 3 of	4	1	1	1	1	1	1	1	1	1	1	1	1	1	1	1	1	1	1	1	1	1	2.4	2.4	2.4	60.567	542	542;551;565;573	0	By matching	By matching	By matching	By matching	By matching	By MS/MS	2.4	2.4	2.4	2.4	2.4	2.4
	Q9SSQ9	Q9SSQ9	9	1	1	Phospholipase D alpha 2	PLDALPHA2	>sp|Q9SSQ9|PLDA2_ARATH Phospholipase D alpha 2 OS=Arabidopsis thaliana GN=PLDALPHA2 PE=2 SV=1	1	9	1	1	8	8	8	9	7	8	1	1	1	1	1	1	1	1	1	1	1	1	11.5	1.7	1.7	91.597	810	810	0	By MS/MS	By MS/MS	By MS/MS	By MS/MS	By MS/MS	By MS/MS	10.6	10.6	9.1	11.5	8.3	10.6
	Q9ZVW9;F4ILE0;F4ILE1	Q9ZVW9;F4ILE0;F4ILE1	2;2;2	2;2;2	2;2;2			>tr|Q9ZVW9|Q9ZVW9_ARATH At2g16940 OS=Arabidopsis thaliana GN=At2g16940 PE=2 SV=2;>tr|F4ILE0|F4ILE0_ARATH Splicing factor, CC1-like protein OS=Arabidopsis thaliana GN=AT2G16940 PE=2 SV=1;>tr|F4ILE1|F4ILE1_ARATH Splicing factor, CC1-like protein OS=Arabidops	3	2	2	2	2	2	2	0	2	2	2	2	2	0	2	2	2	2	2	0	2	2	3.6	3.6	3.6	63.098	561	561;599;610	0	By MS/MS	By matching	By matching	By matching	By MS/MS	By MS/MS	3.6	3.6	3.6	0	3.6	3.6
	Q93VB8;Q8L8Y0	Q93VB8;Q8L8Y0	10;10	2;2	2;2	40S ribosomal protein S2-2;40S ribosomal protein S2-1	RPS2B;RPS2A	>sp|Q93VB8|RS22_ARATH 40S ribosomal protein S2-2 OS=Arabidopsis thaliana GN=RPS2B PE=2 SV=1;>sp|Q8L8Y0|RS21_ARATH 40S ribosomal protein S2-1 OS=Arabidopsis thaliana GN=RPS2A PE=2 SV=2	2	10	2	2	10	10	10	9	10	10	2	2	2	1	2	2	2	2	2	1	2	2	34.5	10.9	10.9	30.771	284	284;284	0	By matching	By matching	By matching	By MS/MS	By matching	By MS/MS	34.5	34.5	34.5	27.8	34.5	34.5
	CON__P08779;CON__Q9Z2K1;CON__Q3ZAW8	CON__P08779	12;4;4	8;2;2	5;1;1			>P08779 SWISS-PROT:P08779 Tax_Id=9606 Gene_Symbol=KRT16 Keratin, type I cytoskeletal 16	3	12	8	5	6	5	3	3	12	5	2	1	0	0	8	1	1	0	0	0	5	0	31.3	26	18.8	51.267	473	473;469;474	0	By matching	By matching	By matching	By matching	By MS/MS	By MS/MS	10.8	7.8	4.9	4.9	31.3	7.8
	Q0WNJ6;Q0WLB5	Q0WNJ6;Q0WLB5	10;9	10;9	10;9	Clathrin heavy chain 1;Clathrin heavy chain 2	CHC1;CHC2	>sp|Q0WNJ6|CLAH1_ARATH Clathrin heavy chain 1 OS=Arabidopsis thaliana GN=CHC1 PE=1 SV=1;>sp|Q0WLB5|CLAH2_ARATH Clathrin heavy chain 2 OS=Arabidopsis thaliana GN=CHC2 PE=1 SV=1	2	10	10	10	8	9	9	7	8	8	8	9	9	7	8	8	8	9	9	7	8	8	6.6	6.6	6.6	193.24	1705	1705;1703	0	By MS/MS	By MS/MS	By MS/MS	By MS/MS	By MS/MS	By MS/MS	5.4	6	6	4.8	5.4	5.4
	O22315-2;Q8L7P1;O22315	O22315-2;Q8L7P1;O22315	1;1;1	1;1;1	1;1;1	Pre-mRNA-splicing factor SF2	SF2;SR1	>sp|O22315-2|SRSF1_ARATH Isoform 2 of Pre-mRNA-splicing factor SF2 OS=Arabidopsis thaliana GN=SF2;>tr|Q8L7P1|Q8L7P1_ARATH At1g02840 OS=Arabidopsis thaliana GN=SR1 PE=2 SV=1;>sp|O22315|SRSF1_ARATH Pre-mRNA-splicing factor SF2 OS=Arabidopsis thaliana GN=SF2	3	1	1	1	1	1	1	0	1	1	1	1	1	0	1	1	1	1	1	0	1	1	4.4	4.4	4.4	30.508	272	272;285;303	0	By MS/MS	By matching	By matching	By matching	By MS/MS	By MS/MS	4.4	4.4	4.4	0	4.4	4.4
	P24636;CON__ENSEMBL:ENSBTAP00000025008	P24636	16;1	2;0	2;0	Tubulin beta-4 chain	TUBB4	>sp|P24636|TBB4_ARATH Tubulin beta-4 chain OS=Arabidopsis thaliana GN=TUBB4 PE=2 SV=2	2	16	2	2	13	15	15	15	13	14	1	2	2	2	1	2	1	2	2	2	1	2	38.1	4.7	4.7	49.823	444	444;536	0	By MS/MS	By matching	By MS/MS	By MS/MS	By matching	By MS/MS	30.9	36.3	35.4	36.3	34	33.6
	F4I420	F4I420	5	5	5			>tr|F4I420|F4I420_ARATH Translation initiation factor eIF-5B OS=Arabidopsis thaliana GN=AT1G76810 PE=2 SV=1	1	5	5	5	4	4	5	4	3	4	4	4	5	4	3	4	4	4	5	4	3	4	5.6	5.6	5.6	142.11	1294	1294	0	By matching	By MS/MS	By MS/MS	By MS/MS	By matching	By MS/MS	4.9	4.9	5.6	4.9	3.8	4.9
	Q1ECE0	Q1ECE0	1	1	1	Vesicle-associated protein 4-1	PVA41	>sp|Q1ECE0|VAP41_ARATH Vesicle-associated protein 4-1 OS=Arabidopsis thaliana GN=PVA41 PE=2 SV=1	1	1	1	1	1	1	1	1	1	1	1	1	1	1	1	1	1	1	1	1	1	1	4.5	4.5	4.5	30.254	266	266	0	By matching	By MS/MS	By MS/MS	By MS/MS	By matching	By MS/MS	4.5	4.5	4.5	4.5	4.5	4.5
	Q9SUQ9	Q9SUQ9	1	1	1		F9D16.150	>tr|Q9SUQ9|Q9SUQ9_ARATH AT4g23680/F9D16_150 OS=Arabidopsis thaliana GN=F9D16.150 PE=2 SV=1	1	1	1	1	1	1	1	1	1	1	1	1	1	1	1	1	1	1	1	1	1	1	7.3	7.3	7.3	17.473	151	151	0.0033003	By MS/MS	By MS/MS	By matching	By MS/MS	By matching	By matching	7.3	7.3	7.3	7.3	7.3	7.3
	P42791;O22254	P42791	7;1	2;0	2;0	60S ribosomal protein L18-2	RPL18B	>sp|P42791|RL182_ARATH 60S ribosomal protein L18-2 OS=Arabidopsis thaliana GN=RPL18B PE=1 SV=2	2	7	2	2	7	6	5	7	7	6	2	1	0	2	2	1	2	1	0	2	2	1	39	9.6	9.6	20.925	187	187;188	0	By MS/MS	By MS/MS	By matching	By MS/MS	By MS/MS	By matching	39	33.2	29.4	39	39	35.3
	F4IPK2	F4IPK2	1	1	1		TAF14	>tr|F4IPK2|F4IPK2_ARATH TBP-associated factor 14 OS=Arabidopsis thaliana GN=TAF14 PE=4 SV=1	1	1	1	1	0	0	1	0	0	0	0	0	1	0	0	0	0	0	1	0	0	0	4.1	4.1	4.1	30.362	268	268	1	By matching	By matching	By MS/MS	By matching	By matching	By matching	0	0	4.1	0	0	0
	P53497;P53494;P0CJ47;P0CJ46	P53497;P53494;P0CJ47;P0CJ46	5;5;5;5	1;1;1;1	1;1;1;1	Actin-12;Actin-4;Actin-3;Actin-1	ACT12;ACT4;ACT3;ACT1	>sp|P53497|ACT12_ARATH Actin-12 OS=Arabidopsis thaliana GN=ACT12 PE=1 SV=1;>sp|P53494|ACT4_ARATH Actin-4 OS=Arabidopsis thaliana GN=ACT4 PE=1 SV=1;>sp|P0CJ47|ACT3_ARATH Actin-3 OS=Arabidopsis thaliana GN=ACT3 PE=1 SV=1;>sp|P0CJ46|ACT1_ARATH Actin-1 OS=Arab	4	5	1	1	4	4	5	3	4	4	1	1	1	1	1	1	1	1	1	1	1	1	13.5	2.7	2.7	41.794	377	377;377;377;377	0.0034247	By MS/MS	By MS/MS	By MS/MS	By MS/MS	By matching	By MS/MS	10.9	10.9	13.5	8.5	10.9	10.9
	Q9FVT2	Q9FVT2	2	2	1	Probable elongation factor 1-gamma 2		>sp|Q9FVT2|EF1G2_ARATH Probable elongation factor 1-gamma 2 OS=Arabidopsis thaliana GN=At1g57720 PE=2 SV=1	1	2	2	1	1	1	1	2	1	1	1	1	1	2	1	1	1	1	1	1	1	1	3.6	3.6	1.9	46.4	413	413	0	By matching	By matching	By MS/MS	By MS/MS	By matching	By MS/MS	1.9	1.9	1.9	3.6	1.9	1.9
	Q9S791	Q9S791	3	3	3		F5A18.5	>tr|Q9S791|Q9S791_ARATH AT1G70770 protein OS=Arabidopsis thaliana GN=F5A18.5 PE=2 SV=1	1	3	3	3	2	2	3	3	2	2	2	2	3	3	2	2	2	2	3	3	2	2	5.4	5.4	5.4	66.864	610	610	0	By matching	By MS/MS	By MS/MS	By MS/MS	By MS/MS	By MS/MS	3.6	3.6	5.4	5.4	3.6	3.6
	P92549;F4IMB5	P92549;F4IMB5	3;3	3;3	3;3	ATP synthase subunit alpha, mitochondrial;ATP synthase subunit alpha	ATPA	>sp|P92549|ATPAM_ARATH ATP synthase subunit alpha, mitochondrial OS=Arabidopsis thaliana GN=ATPA PE=1 SV=2;>tr|F4IMB5|F4IMB5_ARATH ATP synthase subunit alpha OS=Arabidopsis thaliana GN=AT2G07698 PE=2 SV=1	2	3	3	3	3	2	1	1	3	3	3	2	1	1	3	3	3	2	1	1	3	3	6.7	6.7	6.7	55.045	507	507;777	0	By MS/MS	By MS/MS	By matching	By matching	By MS/MS	By MS/MS	6.7	4.5	2.6	2.6	6.7	6.7
	A8MR30;A2RVS6	A8MR30;A2RVS6	1;1	1;1	1;1		SRp34a	>tr|A8MR30|A8MR30_ARATH Putative Pre-mRNA splicing factor SF2 OS=Arabidopsis thaliana GN=SRp34a PE=4 SV=1;>tr|A2RVS6|A2RVS6_ARATH At3g49430 OS=Arabidopsis thaliana GN=SRp34a PE=2 SV=1	2	1	1	1	1	1	1	0	1	1	1	1	1	0	1	1	1	1	1	0	1	1	3.4	3.4	3.4	33.462	297	297;300	0.0029499	By matching	By matching	By matching	By matching	By MS/MS	By MS/MS	3.4	3.4	3.4	0	3.4	3.4
	F4J076;Q0V869	F4J076;Q0V869	1;1	1;1	1;1		OTU11	>tr|F4J076|F4J076_ARATH OTU-containing deubiquitinating enzyme OTU11 isoform ii OS=Arabidopsis thaliana GN=OTU11 PE=2 SV=1;>tr|Q0V869|Q0V869_ARATH At3g22260 OS=Arabidopsis thaliana GN=OTU11 PE=2 SV=1	2	1	1	1	1	1	1	1	1	1	1	1	1	1	1	1	1	1	1	1	1	1	3.3	3.3	3.3	27.734	240	240;245	0.0033113	By matching	By matching	By matching	By MS/MS	By MS/MS	By MS/MS	3.3	3.3	3.3	3.3	3.3	3.3
	Q07473	Q07473	1	1	1	Chlorophyll a-b binding protein CP29.1, chloroplastic	LHCB4.1	>sp|Q07473|CB4A_ARATH Chlorophyll a-b binding protein CP29.1, chloroplastic OS=Arabidopsis thaliana GN=LHCB4.1 PE=1 SV=1	1	1	1	1	1	1	1	1	1	1	1	1	1	1	1	1	1	1	1	1	1	1	4.5	4.5	4.5	31.139	290	290	0	By MS/MS	By MS/MS	By matching	By MS/MS	By MS/MS	By MS/MS	4.5	4.5	4.5	4.5	4.5	4.5
	Q6EVK6-2;Q6EVK6	Q6EVK6-2;Q6EVK6	1;1	1;1	1;1	ATP-dependent helicase BRM	BRM	>sp|Q6EVK6-2|BRM_ARATH Isoform 2 of ATP-dependent helicase BRM OS=Arabidopsis thaliana GN=BRM;>sp|Q6EVK6|BRM_ARATH ATP-dependent helicase BRM OS=Arabidopsis thaliana GN=BRM PE=1 SV=1	2	1	1	1	1	1	1	1	1	1	1	1	1	1	1	1	1	1	1	1	1	1	0.5	0.5	0.5	245.44	2192	2192;2193	0.0057143	By matching	By matching	By matching	By MS/MS	By MS/MS	By MS/MS	0.5	0.5	0.5	0.5	0.5	0.5
	Q9FK25	Q9FK25	3	3	3	Flavone 3-O-methyltransferase 1	OMT1	>sp|Q9FK25|OMT1_ARATH Flavone 3-O-methyltransferase 1 OS=Arabidopsis thaliana GN=OMT1 PE=1 SV=1	1	3	3	3	2	2	2	3	2	2	2	2	2	3	2	2	2	2	2	3	2	2	10.2	10.2	10.2	39.618	363	363	0	By matching	By MS/MS	By matching	By MS/MS	By MS/MS	By MS/MS	7.7	7.7	7.7	10.2	7.7	7.7
	Q9S7M0	Q9S7M0	2	2	2		LHCB3*1	>tr|Q9S7M0|Q9S7M0_ARATH AT5g54270/MDK4_9 OS=Arabidopsis thaliana GN=LHCB3*1 PE=2 SV=1	1	2	2	2	1	2	0	1	1	1	1	2	0	1	1	1	1	2	0	1	1	1	6.8	6.8	6.8	28.706	265	265	0	By matching	By MS/MS	By matching	By MS/MS	By matching	By matching	3	6.8	0	3	3	3
	P19366	P19366	4	3	3	ATP synthase subunit beta, chloroplastic	atpB	>sp|P19366|ATPB_ARATH ATP synthase subunit beta, chloroplastic OS=Arabidopsis thaliana GN=atpB PE=1 SV=2	1	4	3	3	4	4	4	4	4	4	3	3	3	3	3	3	3	3	3	3	3	3	10.4	8.2	8.2	53.933	498	498	0	By matching	By matching	By matching	By MS/MS	By matching	By MS/MS	10.4	10.4	10.4	10.4	10.4	10.4
	O23676	O23676	1	1	1	Protein mago nashi homolog		>sp|O23676|MGN_ARATH Protein mago nashi homolog OS=Arabidopsis thaliana GN=At1g02140 PE=2 SV=1	1	1	1	1	1	1	1	1	1	1	1	1	1	1	1	1	1	1	1	1	1	1	7.3	7.3	7.3	17.458	150	150	0.003125	By MS/MS	By matching	By matching	By matching	By matching	By matching	7.3	7.3	7.3	7.3	7.3	7.3
	Q9LM92	Q9LM92	1	1	1			>tr|Q9LM92|Q9LM92_ARATH At1g20580/F2D10_6 OS=Arabidopsis thaliana GN=At1g20580 PE=2 SV=1	1	1	1	1	1	1	1	0	1	1	1	1	1	0	1	1	1	1	1	0	1	1	6.9	6.9	6.9	14.237	131	131	0.0030488	By matching	By matching	By matching	By matching	By MS/MS	By matching	6.9	6.9	6.9	0	6.9	6.9
	Q3E7M7;Q0WV37	Q3E7M7;Q0WV37	1;1	1;1	1;1			>tr|Q3E7M7|Q3E7M7_ARATH Heavy-metal-associated domain-containing protein OS=Arabidopsis thaliana GN=At3g05220 PE=4 SV=1;>tr|Q0WV37|Q0WV37_ARATH Heavy-metal-associated domain-containing protein OS=Arabidopsis thaliana GN=AT3G05220 PE=2 SV=1	2	1	1	1	1	1	1	1	1	1	1	1	1	1	1	1	1	1	1	1	1	1	2.3	2.3	2.3	48.542	478	478;577	0.0034483	By MS/MS	By MS/MS	By MS/MS	By matching	By MS/MS	By MS/MS	2.3	2.3	2.3	2.3	2.3	2.3
	P56757	P56757	2	2	2	ATP synthase subunit alpha, chloroplastic	atpA	>sp|P56757|ATPA_ARATH ATP synthase subunit alpha, chloroplastic OS=Arabidopsis thaliana GN=atpA PE=1 SV=1	1	2	2	2	2	2	0	2	2	0	2	2	0	2	2	0	2	2	0	2	2	0	4.1	4.1	4.1	55.328	507	507	0	By MS/MS	By matching	By matching	By matching	By MS/MS	By matching	4.1	4.1	0	4.1	4.1	0
PEPR1	Q9SSL9	Q9SSL9	2	2	2	Leucine-rich repeat receptor-like protein kinase PEPR1	PEPR1	>sp|Q9SSL9|PEPR1_ARATH Leucine-rich repeat receptor-like protein kinase PEPR1 OS=Arabidopsis thaliana GN=PEPR1 PE=1 SV=1	1	2	2	2	2	2	2	2	2	2	2	2	2	2	2	2	2	2	2	2	2	2	2.1	2.1	2.1	122.9	1123	1123	0	By MS/MS	By MS/MS	By MS/MS	By MS/MS	By matching	By matching	2.1	2.1	2.1	2.1	2.1	2.1
	Q9SU93	Q9SU93	1	1	1		T16L4.30	>tr|Q9SU93|Q9SU93_ARATH Putative uncharacterized protein AT4g29520 OS=Arabidopsis thaliana GN=T16L4.30 PE=4 SV=1	1	1	1	1	0	1	1	1	1	1	0	1	1	1	1	1	0	1	1	1	1	1	4.9	4.9	4.9	34.363	306	306	0.0031646	By matching	By matching	By matching	By MS/MS	By MS/MS	By MS/MS	0	4.9	4.9	4.9	4.9	4.9
	P42734-2;P42734	P42734-2;P42734	2;2	2;2	2;2	Probable cinnamyl alcohol dehydrogenase 9	CAD9	>sp|P42734-2|CADH9_ARATH Isoform 2 of Probable cinnamyl alcohol dehydrogenase 9 OS=Arabidopsis thaliana GN=CAD9;>sp|P42734|CADH9_ARATH Probable cinnamyl alcohol dehydrogenase 9 OS=Arabidopsis thaliana GN=CAD9 PE=2 SV=2	2	2	2	2	2	2	1	2	2	2	2	2	1	2	2	2	2	2	1	2	2	2	8	8	8	33.253	311	311;360	0	By matching	By MS/MS	By matching	By MS/MS	By matching	By matching	8	8	2.9	8	8	8
	O65719	O65719	14	2	2	Heat shock 70 kDa protein 3	HSP70-3	>sp|O65719|HSP7C_ARATH Heat shock 70 kDa protein 3 OS=Arabidopsis thaliana GN=HSP70-3 PE=1 SV=1	1	14	2	2	13	13	14	13	13	13	2	2	2	2	2	2	2	2	2	2	2	2	26.7	3.7	3.7	71.147	649	649	0	By matching	By MS/MS	By MS/MS	By MS/MS	By MS/MS	By MS/MS	25.3	25.3	26.7	25.3	25.3	25.3
	P56799	P56799	1	1	1	30S ribosomal protein S4, chloroplastic	rps4	>sp|P56799|RR4_ARATH 30S ribosomal protein S4, chloroplastic OS=Arabidopsis thaliana GN=rps4 PE=3 SV=1	1	1	1	1	0	1	1	1	1	1	0	1	1	1	1	1	0	1	1	1	1	1	7	7	7	23.24	201	201	0	By matching	By matching	By matching	By MS/MS	By MS/MS	By matching	0	7	7	7	7	7
	Q9SKZ3	Q9SKZ3	1	1	1	40S ribosomal protein S12-2	RPS12C	>sp|Q9SKZ3|RS122_ARATH 40S ribosomal protein S12-2 OS=Arabidopsis thaliana GN=RPS12C PE=2 SV=1	1	1	1	1	1	1	1	1	1	0	1	1	1	1	1	0	1	1	1	1	1	0	9	9	9	15.329	144	144	0.0029586	By matching	By matching	By matching	By MS/MS	By matching	By matching	9	9	9	9	9	0
	P31414;A8MQH1	P31414;A8MQH1	2;1	2;1	2;1	Pyrophosphate-energized vacuolar membrane proton pump 1	AVP1	>sp|P31414|AVP1_ARATH Pyrophosphate-energized vacuolar membrane proton pump 1 OS=Arabidopsis thaliana GN=AVP1 PE=1 SV=1;>tr|A8MQH1|A8MQH1_ARATH Pyrophosphate-energized vacuolar membrane proton pump 1 OS=Arabidopsis thaliana GN=AVP1 PE=4 SV=1	2	2	2	2	2	2	1	2	2	2	2	2	1	2	2	2	2	2	1	2	2	2	3.5	3.5	3.5	80.819	770	770;642	0	By matching	By matching	By matching	By MS/MS	By matching	By MS/MS	3.5	3.5	1.4	3.5	3.5	3.5
	CON__P12763	CON__P12763	1	1	1			>P12763 SWISS-PROT:P12763 (Bos taurus) Alpha-2-HS-glycoprotein precursor	1	1	1	1	1	1	1	1	1	1	1	1	1	1	1	1	1	1	1	1	1	1	2.8	2.8	2.8	38.418	359	359	0.003367	By matching	By matching	By matching	By MS/MS	By matching	By MS/MS	2.8	2.8	2.8	2.8	2.8	2.8
	Q0WPN0	Q0WPN0	1	1	1	Inactive exonuclease DIS3L2	SOV	>tr|Q0WPN0|Q0WPN0_ARATH Putative 3-5 exoribonuclease OS=Arabidopsis thaliana GN=AT1G77680 PE=2 SV=1	1	1	1	1	1	1	1	1	1	0	1	1	1	1	1	0	1	1	1	1	1	0	1.2	1.2	1.2	116.84	1055	1055	0.0030864	By matching	By matching	By matching	By MS/MS	By matching	By matching	1.2	1.2	1.2	1.2	1.2	0
	P23686	P23686	8	2	0	S-adenosylmethionine synthase 1	SAM1	>sp|P23686|METK1_ARATH S-adenosylmethionine synthase 1 OS=Arabidopsis thaliana GN=SAM1 PE=1 SV=2	1	8	2	0	7	7	8	7	7	7	1	1	2	1	1	1	0	0	0	0	0	0	24.4	7.9	0	43.158	393	393	0	By matching	By matching	By MS/MS	By MS/MS	By matching	By matching	22.1	22.1	24.4	22.1	22.1	22.1
	Q9FR44;Q944H0;F4HYI6	Q9FR44;Q944H0;F4HYI6	2;1;1	2;1;1	2;1;1	Phosphoethanolamine N-methyltransferase 1;Phosphoethanolamine N-methyltransferase 2	NMT1;NMT2;PMEAMT	>sp|Q9FR44|PEAM1_ARATH Phosphoethanolamine N-methyltransferase 1 OS=Arabidopsis thaliana GN=NMT1 PE=2 SV=1;>sp|Q944H0|PEAM2_ARATH Phosphoethanolamine N-methyltransferase 2 OS=Arabidopsis thaliana GN=NMT2 PE=2 SV=1;>tr|F4HYI6|F4HYI6_ARATH Putative phosphoet	3	2	2	2	2	2	1	2	2	2	2	2	1	2	2	2	2	2	1	2	2	2	5.5	5.5	5.5	56.102	491	491;475;491	0	By MS/MS	By matching	By matching	By matching	By matching	By MS/MS	5.5	5.5	3.3	5.5	5.5	5.5
	Q9XIE2;Q7PC86;F4J1I6;Q94A18;Q7PC85;O81016;Q7PC88	Q9XIE2;Q7PC86	5;3;2;2;1;1;1	5;3;2;2;1;1;1	3;1;0;0;0;0;0	ABC transporter G family member 36;ABC transporter G family member 35	ABCG36;ABCG35	>sp|Q9XIE2|AB36G_ARATH ABC transporter G family member 36 OS=Arabidopsis thaliana GN=ABCG36 PE=1 SV=1;>sp|Q7PC86|AB35G_ARATH ABC transporter G family member 35 OS=Arabidopsis thaliana GN=ABCG35 PE=2 SV=1	7	5	5	3	4	5	4	4	3	4	4	5	4	4	3	4	2	3	2	2	1	2	3.6	3.6	2.2	165.08	1469	1469;1442;1411;1416;1418;1420;1426	0	By MS/MS	By MS/MS	By MS/MS	By MS/MS	By MS/MS	By MS/MS	2.7	3.6	2.7	2.7	2	2.7
	Q9SRH6;Q9FM19	Q9SRH6;Q9FM19	2;1	2;1	2;1	Hypersensitive-induced response protein 3;Hypersensitive-induced response protein 1	HIR3;HIR1	>sp|Q9SRH6|HIR3_ARATH Hypersensitive-induced response protein 3 OS=Arabidopsis thaliana GN=HIR3 PE=1 SV=1;>sp|Q9FM19|HIR1_ARATH Hypersensitive-induced response protein 1 OS=Arabidopsis thaliana GN=HIR1 PE=1 SV=1	2	2	2	2	2	0	1	2	2	2	2	0	1	2	2	2	2	0	1	2	2	2	10.9	10.9	10.9	31.321	285	285;286	0	By matching	By matching	By matching	By MS/MS	By matching	By MS/MS	10.9	0	3.5	10.9	10.9	10.9
	Q9M1R2	Q9M1R2	2	2	2		T17J13.80	>tr|Q9M1R2|Q9M1R2_ARATH Multifunctional aminoacyl-tRNA ligase-like protein OS=Arabidopsis thaliana GN=T17J13.80 PE=2 SV=1	1	2	2	2	2	2	2	2	2	2	2	2	2	2	2	2	2	2	2	2	2	2	5.5	5.5	5.5	60.755	530	530	0	By matching	By MS/MS	By matching	By MS/MS	By matching	By matching	5.5	5.5	5.5	5.5	5.5	5.5
	Q9SJ62	Q9SJ62	1	1	1			>tr|Q9SJ62|Q9SJ62_ARATH At2g35880/F11F19.21 OS=Arabidopsis thaliana GN=At2g35880 PE=2 SV=2	1	1	1	1	1	1	1	1	1	1	1	1	1	1	1	1	1	1	1	1	1	1	4.9	4.9	4.9	46.696	432	432	0.0033784	By matching	By matching	By MS/MS	By MS/MS	By matching	By MS/MS	4.9	4.9	4.9	4.9	4.9	4.9
	O81629;F4JMG6	O81629;F4JMG6	2;1	2;1	2;1		F8M12.21	>tr|O81629|O81629_ARATH AT4g10840/F25I24_50 OS=Arabidopsis thaliana GN=F8M12.21 PE=2 SV=1;>tr|F4JMG6|F4JMG6_ARATH Tetratricopeptide repeat domain-containing protein OS=Arabidopsis thaliana GN=AT4G10840 PE=2 SV=1	2	2	2	2	2	2	2	2	2	2	2	2	2	2	2	2	2	2	2	2	2	2	4.1	4.1	4.1	66.28	609	609;531	0	By matching	By MS/MS	By MS/MS	By MS/MS	By matching	By MS/MS	4.1	4.1	4.1	4.1	4.1	4.1
	P17745	P17745	1	1	1	Elongation factor Tu, chloroplastic	TUFA	>sp|P17745|EFTU_ARATH Elongation factor Tu, chloroplastic OS=Arabidopsis thaliana GN=TUFA PE=1 SV=1	1	1	1	1	1	1	1	1	1	1	1	1	1	1	1	1	1	1	1	1	1	1	3.4	3.4	3.4	51.63	476	476	0	By MS/MS	By MS/MS	By matching	By matching	By MS/MS	By MS/MS	3.4	3.4	3.4	3.4	3.4	3.4
	Q9FVQ1	Q9FVQ1	3	3	3	Nucleolin 1	NUCL1	>sp|Q9FVQ1|NUCL1_ARATH Nucleolin 1 OS=Arabidopsis thaliana GN=NUCL1 PE=1 SV=1	1	3	3	3	2	3	0	3	3	2	2	3	0	3	3	2	2	3	0	3	3	2	5.7	5.7	5.7	58.773	557	557	0	By MS/MS	By matching	By matching	By matching	By MS/MS	By MS/MS	3.4	5.7	0	5.7	5.7	3.4
	Q9FLT0;Q8VZG7;F4K6N0	Q9FLT0;Q8VZG7;F4K6N0	3;3;3	3;3;3	3;3;3		Tudor2;Tudor1	>tr|Q9FLT0|Q9FLT0_ARATH 100 kDa coactivator-like protein OS=Arabidopsis thaliana GN=Tudor2 PE=2 SV=1;>tr|Q8VZG7|Q8VZG7_ARATH AT5g07350/T2I1_60 OS=Arabidopsis thaliana GN=Tudor1 PE=2 SV=1;>tr|F4K6N0|F4K6N0_ARATH TUDOR-SN protein 1 OS=Arabidopsis thaliana GN	3	3	3	3	3	3	2	3	3	3	3	3	2	3	3	3	3	3	2	3	3	3	3.5	3.5	3.5	107.74	985	985;991;1007	0	By MS/MS	By MS/MS	By MS/MS	By MS/MS	By MS/MS	By MS/MS	3.5	3.5	2.1	3.5	3.5	3.5
	P92994	P92994	2	2	2	Trans-cinnamate 4-monooxygenase	CYP73A5	>sp|P92994|TCMO_ARATH Trans-cinnamate 4-monooxygenase OS=Arabidopsis thaliana GN=CYP73A5 PE=2 SV=1	1	2	2	2	2	2	2	2	2	1	2	2	2	2	2	1	2	2	2	2	2	1	4.6	4.6	4.6	57.792	505	505	0	By MS/MS	By matching	By matching	By MS/MS	By matching	By matching	4.6	4.6	4.6	4.6	4.6	2
	Q9FF90;Q9SMT4	Q9FF90	4;1	1;0	1;0	60S ribosomal protein L13-3	RPL13D	>sp|Q9FF90|RL133_ARATH 60S ribosomal protein L13-3 OS=Arabidopsis thaliana GN=RPL13D PE=2 SV=1	2	4	1	1	4	3	3	4	4	3	1	1	1	1	1	0	1	1	1	1	1	0	16.5	5.3	5.3	23.485	206	206;206	0	By matching	By matching	By matching	By MS/MS	By matching	By matching	16.5	12.6	13.1	16.5	16.5	11.2
	Q8L3X8	Q8L3X8	1	1	1		SCL30	>tr|Q8L3X8|Q8L3X8_ARATH Putative RNA binding protein OS=Arabidopsis thaliana GN=SCL30 PE=2 SV=1	1	1	1	1	1	1	1	1	1	1	1	1	1	1	1	1	1	1	1	1	1	1	4.2	4.2	4.2	29.567	262	262	0.003413	By matching	By matching	By matching	By matching	By MS/MS	By matching	4.2	4.2	4.2	4.2	4.2	4.2
	Q9S7C0-2;Q9S7C0;F4HQD5;F4HQD4	Q9S7C0-2;Q9S7C0;F4HQD5;F4HQD4	2;2;2;2	2;2;2;2	2;2;2;2	Heat shock 70 kDa protein 14;Heat shock 70 kDa protein 15	HSP70-14;HSP70-15	>sp|Q9S7C0-2|HSP7O_ARATH Isoform 2 of Heat shock 70 kDa protein 14 OS=Arabidopsis thaliana GN=HSP70-14;>sp|Q9S7C0|HSP7O_ARATH Heat shock 70 kDa protein 14 OS=Arabidopsis thaliana GN=HSP70-14 PE=2 SV=1;>tr|F4HQD5|F4HQD5_ARATH Heat shock protein 70 OS=Arabid	4	2	2	2	2	0	2	2	0	2	2	0	2	2	0	2	2	0	2	2	0	2	3	3	3	87.316	789	789;831;831;831	0	By MS/MS	By matching	By MS/MS	By MS/MS	By matching	By MS/MS	3	0	3	3	0	3
	O49203	O49203	1	1	1	Nucleoside diphosphate kinase III, chloroplastic/mitochondrial	NDPK3	>sp|O49203|NDK3_ARATH Nucleoside diphosphate kinase III, chloroplastic/mitochondrial OS=Arabidopsis thaliana GN=NDPK3 PE=1 SV=1	1	1	1	1	1	1	0	1	1	1	1	1	0	1	1	1	1	1	0	1	1	1	3.8	3.8	3.8	25.734	238	238	0.003003	By matching	By matching	By matching	By matching	By MS/MS	By matching	3.8	3.8	0	3.8	3.8	3.8
	P25696	P25696	2	2	2	Bifunctional enolase 2/transcriptional activator	ENO2	>sp|P25696|ENO2_ARATH Bifunctional enolase 2/transcriptional activator OS=Arabidopsis thaliana GN=ENO2 PE=1 SV=1	1	2	2	2	2	2	2	2	2	2	2	2	2	2	2	2	2	2	2	2	2	2	5	5	5	47.719	444	444	0	By matching	By matching	By matching	By MS/MS	By matching	By MS/MS	5	5	5	5	5	5
	F4I601;F4I600	F4I601;F4I600	1;1	1;1	1;1			>tr|F4I601|F4I601_ARATH V-ATPase-related protein OS=Arabidopsis thaliana GN=AT1G16820 PE=2 SV=1;>tr|F4I600|F4I600_ARATH V-ATPase-related protein OS=Arabidopsis thaliana GN=AT1G16820 PE=2 SV=1	2	1	1	1	1	0	0	0	0	0	1	0	0	0	0	0	1	0	0	0	0	0	22.7	22.7	22.7	7.3872	66	66;93	0.0035211	By MS/MS	By matching	By matching	By matching	By matching	By matching	22.7	0	0	0	0	0
	Q96326	Q96326	1	1	1		AtG1	>tr|Q96326|Q96326_ARATH At3g51790 OS=Arabidopsis thaliana GN=AtG1 PE=2 SV=1	1	1	1	1	1	0	0	1	0	0	1	0	0	1	0	0	1	0	0	1	0	0	3.5	3.5	3.5	28.6	256	256	0	By MS/MS	By matching	By matching	By MS/MS	By matching	By matching	3.5	0	0	3.5	0	0
	P56778	P56778	1	1	1	Photosystem II CP43 chlorophyll apoprotein	psbC	>sp|P56778|PSBC_ARATH Photosystem II CP43 chlorophyll apoprotein OS=Arabidopsis thaliana GN=psbC PE=1 SV=3	1	1	1	1	0	1	0	0	1	0	0	1	0	0	1	0	0	1	0	0	1	0	3.4	3.4	3.4	51.867	473	473	0	By matching	By matching	By matching	By matching	By MS/MS	By matching	0	3.4	0	0	3.4	0
	Q9C7E7	Q9C7E7	1	1	1		F13K9.16	>tr|Q9C7E7|Q9C7E7_ARATH At1g28060/F13K9_16 OS=Arabidopsis thaliana GN=F13K9.16 PE=2 SV=1	1	1	1	1	1	1	1	1	1	1	1	1	1	1	1	1	1	1	1	1	1	1	1.7	1.7	1.7	88.637	786	786	0.0035088	By matching	By matching	By matching	By matching	By matching	By MS/MS	1.7	1.7	1.7	1.7	1.7	1.7
	O80725;Q9M1Q9;Q9SYI2;Q9SYI3;Q9M0M2;Q9LHK4;Q9FHF1;Q9LJX0;Q9FWX8;Q9FWX7;Q9ZR72	O80725;Q9M1Q9	3;3;1;1;1;1;1;1;1;1;1	3;3;1;1;1;1;1;1;1;1;1	3;3;1;1;1;1;1;1;1;1;1	ABC transporter B family member 4;ABC transporter B family member 21	ABCB4;ABCB21	>sp|O80725|AB4B_ARATH ABC transporter B family member 4 OS=Arabidopsis thaliana GN=ABCB4 PE=1 SV=1;>sp|Q9M1Q9|AB21B_ARATH ABC transporter B family member 21 OS=Arabidopsis thaliana GN=ABCB21 PE=1 SV=2	11	3	3	3	3	3	3	3	3	3	3	3	3	3	3	3	3	3	3	3	3	3	2.7	2.7	2.7	139.03	1286	1286;1296;1229;1230;1236;1241;1248;1252;1273;1278;1286	0	By MS/MS	By MS/MS	By MS/MS	By MS/MS	By matching	By MS/MS	2.7	2.7	2.7	2.7	2.7	2.7
	Q6NLH7	Q6NLH7	1	1	1			>tr|Q6NLH7|Q6NLH7_ARATH At5g19300 OS=Arabidopsis thaliana GN=AT5G19300 PE=2 SV=1	1	1	1	1	1	1	1	1	1	1	1	1	1	1	1	1	1	1	1	1	1	1	2.5	2.5	2.5	44.879	398	398	0.0032573	By matching	By matching	By matching	By MS/MS	By matching	By MS/MS	2.5	2.5	2.5	2.5	2.5	2.5
	Q9S841;P23321	Q9S841;P23321	1;1	1;1	1;1	Oxygen-evolving enhancer protein 1-2, chloroplastic;Oxygen-evolving enhancer protein 1-1, chloroplastic	PSBO2;PSBO1	>sp|Q9S841|PSBO2_ARATH Oxygen-evolving enhancer protein 1-2, chloroplastic OS=Arabidopsis thaliana GN=PSBO2 PE=1 SV=1;>sp|P23321|PSBO1_ARATH Oxygen-evolving enhancer protein 1-1, chloroplastic OS=Arabidopsis thaliana GN=PSBO1 PE=1 SV=2	2	1	1	1	1	1	1	1	1	1	1	1	1	1	1	1	1	1	1	1	1	1	2.4	2.4	2.4	35.019	331	331;332	0.0033557	By matching	By matching	By matching	By MS/MS	By MS/MS	By matching	2.4	2.4	2.4	2.4	2.4	2.4
	Q9SGA4;F4JFJ3	Q9SGA4;F4JFJ3	1;1	1;1	1;1		F1C9.16	>tr|Q9SGA4|Q9SGA4_ARATH Putative DEAD/DEAH box helicase OS=Arabidopsis thaliana GN=F1C9.16 PE=4 SV=1;>tr|F4JFJ3|F4JFJ3_ARATH Putative DEAD/DEAH box helicase OS=Arabidopsis thaliana GN=AT3G02060 PE=2 SV=1	2	1	1	1	1	1	1	1	1	1	1	1	1	1	1	1	1	1	1	1	1	1	0.9	0.9	0.9	93.797	822	822;823	1	By matching	By matching	By matching	By MS/MS	By matching	By matching	0.9	0.9	0.9	0.9	0.9	0.9
	CON__P02533;CON__P19012;CON__Q6IFX2;CON__Q61782	CON__P02533	9;4;2;1	2;0;0;1	1;0;0;1			>P02533 SWISS-PROT:P02533 Tax_Id=9606 Gene_Symbol=KRT14 Keratin, type I cytoskeletal 14	4	9	2	1	6	5	4	4	9	6	1	0	1	1	2	1	0	0	0	0	1	0	19.9	7.4	4.7	51.621	472	472;456;452;93	0	By matching	By matching	By matching	By matching	By MS/MS	By matching	10.6	7.8	7.6	7.6	19.9	10.6
	Q8L9C4	Q8L9C4	1	1	1	Very-long-chain 3-oxoacyl-CoA reductase 1	KCR1	>sp|Q8L9C4|KCR1_ARATH Very-long-chain 3-oxoacyl-CoA reductase 1 OS=Arabidopsis thaliana GN=KCR1 PE=1 SV=1	1	1	1	1	1	1	1	1	1	1	1	1	1	1	1	1	1	1	1	1	1	1	2.8	2.8	2.8	35.761	318	318	0.0031153	By matching	By MS/MS	By matching	By matching	By MS/MS	By matching	2.8	2.8	2.8	2.8	2.8	2.8
	O24456-2;O24456;Q9LV28;Q9C4Z6	O24456-2;O24456;Q9LV28;Q9C4Z6	2;2;1;1	2;2;1;1	2;2;1;1	Guanine nucleotide-binding protein subunit beta-like protein A;Guanine nucleotide-binding protein subunit beta-like protein C;Guanine nucleotide-binding protein subunit beta-like protein B	RACK1A;RACK1C;RACK1B	>sp|O24456-2|GBLPA_ARATH Isoform 2 of Guanine nucleotide-binding protein subunit beta-like protein A OS=Arabidopsis thaliana GN=RACK1A;>sp|O24456|GBLPA_ARATH Guanine nucleotide-binding protein subunit beta-like protein A OS=Arabidopsis thaliana GN=RACK1A P	4	2	2	2	1	2	2	1	0	0	1	2	2	1	0	0	1	2	2	1	0	0	6.5	6.5	6.5	30.539	276	276;327;326;326	0	By matching	By MS/MS	By matching	By MS/MS	By matching	By matching	4	6.5	6.5	4	0	0
	P94088	P94088	1	1	1		gene1500	>tr|P94088|P94088_ARATH Arginine-aspartate-rich RNA binding protein-like OS=Arabidopsis thaliana GN=gene1500 PE=2 SV=1	1	1	1	1	1	1	1	1	1	1	1	1	1	1	1	1	1	1	1	1	1	1	3.3	3.3	3.3	38.721	334	334	0	By MS/MS	By MS/MS	By matching	By matching	By MS/MS	By MS/MS	3.3	3.3	3.3	3.3	3.3	3.3
	Q940U9	Q940U9	7	2	2			>tr|Q940U9|Q940U9_ARATH AT5g17440/K3M16_10 OS=Arabidopsis thaliana GN=AT5G17440 PE=2 SV=1	1	7	2	2	5	5	7	6	4	5	2	2	2	2	2	2	2	2	2	2	2	2	17.1	5.9	5.9	47.228	404	404	0	By matching	By matching	By matching	By matching	By matching	By MS/MS	13.1	13.1	17.1	15.1	10.6	13.1
	F4JUQ1;F4JUQ2	F4JUQ1;F4JUQ2	1;1	1;1	1;1			>tr|F4JUQ1|F4JUQ1_ARATH Transducin/WD40 domain-containing protein-like protein OS=Arabidopsis thaliana GN=AT4G14310 PE=4 SV=1;>tr|F4JUQ2|F4JUQ2_ARATH Transducin/WD40 domain-containing protein-like protein OS=Arabidopsis thaliana GN=AT4G14310 PE=4 SV=1	2	1	1	1	0	1	1	1	1	1	0	1	1	1	1	1	0	1	1	1	1	1	1.9	1.9	1.9	97.281	893	893;920	1	By matching	By matching	By matching	By MS/MS	By matching	By MS/MS	0	1.9	1.9	1.9	1.9	1.9
	Q9FI15;Q9SUN5	Q9FI15;Q9SUN5	1;1	1;1	1;1	Small nuclear ribonucleoprotein-associated protein	MFC16.13;F9F13.90	>tr|Q9FI15|Q9FI15_ARATH Small nuclear ribonucleoprotein-associated protein OS=Arabidopsis thaliana GN=MFC16.13 PE=2 SV=1;>tr|Q9SUN5|Q9SUN5_ARATH Small nuclear ribonucleoprotein-associated protein OS=Arabidopsis thaliana GN=F9F13.90 PE=2 SV=1	2	1	1	1	1	1	0	1	1	0	1	1	0	1	1	0	1	1	0	1	1	0	3.1	3.1	3.1	26.999	254	254;257	0.0034014	By MS/MS	By matching	By matching	By matching	By MS/MS	By matching	3.1	3.1	0	3.1	3.1	0
	Q9S825;Q9C8F1	Q9S825;Q9C8F1	1;1	1;1	1;1	Probable eukaryotic translation initiation factor 5-2;Probable eukaryotic translation initiation factor 5-1		>sp|Q9S825|IF5Z_ARATH Probable eukaryotic translation initiation factor 5-2 OS=Arabidopsis thaliana GN=At1g77840 PE=2 SV=1;>sp|Q9C8F1|IF5Y_ARATH Probable eukaryotic translation initiation factor 5-1 OS=Arabidopsis thaliana GN=At1g36730 PE=2 SV=1	2	1	1	1	1	1	1	1	1	1	1	1	1	1	1	1	1	1	1	1	1	1	2.3	2.3	2.3	48.64	437	437;439	0.0031546	By MS/MS	By matching	By MS/MS	By matching	By MS/MS	By MS/MS	2.3	2.3	2.3	2.3	2.3	2.3
	Q682E1	Q682E1	2	2	2			>tr|Q682E1|Q682E1_ARATH ATP synthase D chain-related protein OS=Arabidopsis thaliana GN=AT2G38580 PE=2 SV=1	1	2	2	2	1	2	1	2	2	2	1	2	1	2	2	2	1	2	1	2	2	2	4.1	4.1	4.1	54.347	482	482	0	By matching	By matching	By matching	By MS/MS	By matching	By MS/MS	1.9	4.1	1.9	4.1	4.1	4.1
	Q42404	Q42404	1	1	1	U1 small nuclear ribonucleoprotein 70 kDa	RNU1	>sp|Q42404|RU17_ARATH U1 small nuclear ribonucleoprotein 70 kDa OS=Arabidopsis thaliana GN=RNU1 PE=1 SV=1	1	1	1	1	1	1	1	1	1	1	1	1	1	1	1	1	1	1	1	1	1	1	3.7	3.7	3.7	50.388	427	427	0.0029326	By matching	By matching	By matching	By MS/MS	By matching	By matching	3.7	3.7	3.7	3.7	3.7	3.7
	Q84JB7;Q9FFQ8	Q84JB7;Q9FFQ8	1;1	1;1	1;1			>tr|Q84JB7|Q84JB7_ARATH DEK domain-containing chromatin associated protein OS=Arabidopsis thaliana GN=AT5G63550 PE=2 SV=1;>tr|Q9FFQ8|Q9FFQ8_ARATH DEK domain-containing chromatin associated protein OS=Arabidopsis thaliana GN=AT5G63550 PE=4 SV=1	2	1	1	1	1	1	1	1	1	1	1	1	1	1	1	1	1	1	1	1	1	1	2.8	2.8	2.8	59.427	530	530;531	0	By matching	By MS/MS	By matching	By matching	By matching	By MS/MS	2.8	2.8	2.8	2.8	2.8	2.8
	Q9FLW0;Q9FN92;Q9LX66;Q9FLJ8;Q9SA72;Q9SR05;Q9LK35;Q3E8W4;Q9SJT0;Q9T020;Q9SCZ4	Q9FLW0;Q9FN92;Q9LX66;Q9FLJ8;Q9SA72;Q9SR05;Q9LK35;Q3E8W4;Q9SJT0;Q9T020;Q9SCZ4	1;1;1;1;1;1;1;1;1;1;1	1;1;1;1;1;1;1;1;1;1;1	1;1;1;1;1;1;1;1;1;1;1	Probable receptor-like protein kinase At5g24010;Probable receptor-like protein kinase At5g59700;Receptor-like protein kinase HERK 1;Probable receptor-like protein kinase At5g61350;Probable receptor-like protein kinase At1g30570;Receptor-like protein kinase ANXUR1;Receptor-like protein kinase THESEUS 1;Receptor-like protein kinase ANXUR2;Probable receptor-like protein kinase At2g21480;Probable rec…	HERK1;ANX1;THE1;ANX2;FER	>sp|Q9FLW0|Y5241_ARATH Probable receptor-like protein kinase At5g24010 OS=Arabidopsis thaliana GN=At5g24010 PE=1 SV=1;>sp|Q9FN92|Y5597_ARATH Probable receptor-like protein kinase At5g59700 OS=Arabidopsis thaliana GN=At5g59700 PE=1 SV=1;>sp|Q9LX66|HERK_ARAT	11	1	1	1	1	1	1	1	1	1	1	1	1	1	1	1	1	1	1	1	1	1	1.5	1.5	1.5	91.822	824	824;829;830;842;849;850;855;858;871;878;895	0.0032258	By matching	By MS/MS	By MS/MS	By matching	By matching	By matching	1.5	1.5	1.5	1.5	1.5	1.5
	Q9LV48-2;Q9LV48;Q9LK03	Q9LV48-2;Q9LV48;Q9LK03	1;1;1	1;1;1	1;1;1	Proline-rich receptor-like protein kinase PERK1;Proline-rich receptor-like protein kinase PERK2	PERK1;PERK2	>sp|Q9LV48-2|PERK1_ARATH Isoform 2 of Proline-rich receptor-like protein kinase PERK1 OS=Arabidopsis thaliana GN=PERK1;>sp|Q9LV48|PERK1_ARATH Proline-rich receptor-like protein kinase PERK1 OS=Arabidopsis thaliana GN=PERK1 PE=1 SV=1;>sp|Q9LK03|PERK2_ARATH	3	1	1	1	1	1	1	1	0	1	1	1	1	1	0	1	1	1	1	1	0	1	1.5	1.5	1.5	65.746	615	615;652;717	0.0034602	By MS/MS	By matching	By matching	By MS/MS	By matching	By matching	1.5	1.5	1.5	1.5	0	1.5
	Q945N1	Q945N1	2	2	2			>tr|Q945N1|Q945N1_ARATH AT5g50310/MXI22_1 OS=Arabidopsis thaliana GN=AT5G50310 PE=2 SV=1	1	2	2	2	1	1	1	1	2	2	1	1	1	1	2	2	1	1	1	1	2	2	3.2	3.2	3.2	76.142	666	666	0	By matching	By matching	By matching	By matching	By MS/MS	By matching	1.8	1.8	1.8	1.8	3.2	3.2
	Q9S7T7-2;Q9S7T7	Q9S7T7-2;Q9S7T7	1;1	1;1	1;1	Sister chromatid cohesion 1 protein 1	SYN1	>sp|Q9S7T7-2|SCC11_ARATH Isoform 1 of Sister chromatid cohesion 1 protein 1 OS=Arabidopsis thaliana GN=SYN1;>sp|Q9S7T7|SCC11_ARATH Sister chromatid cohesion 1 protein 1 OS=Arabidopsis thaliana GN=SYN1 PE=2 SV=2	2	1	1	1	1	1	1	1	1	1	1	1	1	1	1	1	1	1	1	1	1	1	1.3	1.3	1.3	70.253	617	617;627	1	By matching	By matching	By MS/MS	By matching	By matching	By matching	1.3	1.3	1.3	1.3	1.3	1.3
	Q93ZY3	Q93ZY3	1	1	1	Dolichyl-diphosphooligosaccharide--protein glycosyltransferase subunit STT3A	STT3A	>sp|Q93ZY3|STT3A_ARATH Dolichyl-diphosphooligosaccharide--protein glycosyltransferase subunit STT3A OS=Arabidopsis thaliana GN=STT3A PE=1 SV=1	1	1	1	1	1	1	1	0	1	1	1	1	1	0	1	1	1	1	1	0	1	1	1.5	1.5	1.5	86.112	779	779	0	By MS/MS	By MS/MS	By matching	By matching	By matching	By matching	1.5	1.5	1.5	0	1.5	1.5
	Q9S7Q2	Q9S7Q2	1	1	1	Pentatricopeptide repeat-containing protein At1g74850, chloroplastic	PTAC2	>sp|Q9S7Q2|PP124_ARATH Pentatricopeptide repeat-containing protein At1g74850, chloroplastic OS=Arabidopsis thaliana GN=PTAC2 PE=2 SV=1	1	1	1	1	1	1	1	0	1	1	1	1	1	0	1	1	1	1	1	0	1	1	1	1	1	96.324	862	862	1	By MS/MS	By matching	By matching	By matching	By MS/MS	By matching	1	1	1	0	1	1
	O48773	O48773	1	1	1	Protein disulfide-isomerase 2-3	PDIL2-3	>sp|O48773|PDI23_ARATH Protein disulfide-isomerase 2-3 OS=Arabidopsis thaliana GN=PDIL2-3 PE=2 SV=1	1	1	1	1	1	1	1	1	1	0	1	1	1	1	1	0	1	1	1	1	1	0	2.5	2.5	2.5	47.754	440	440	0.0034965	By matching	By MS/MS	By matching	By matching	By MS/MS	By matching	2.5	2.5	2.5	2.5	2.5	0
	P17562	P17562	8	1	1	S-adenosylmethionine synthase 2	SAM2	>sp|P17562|METK2_ARATH S-adenosylmethionine synthase 2 OS=Arabidopsis thaliana GN=SAM2 PE=1 SV=1	1	8	1	1	7	7	8	7	7	7	1	1	1	1	1	1	1	1	1	1	1	1	24.4	2.8	2.8	43.255	393	393	0.002924	By matching	By matching	By matching	By MS/MS	By matching	By matching	22.1	22.1	24.4	22.1	22.1	22.1
	Q9SJT7;Q8W4S4	Q9SJT7;Q8W4S4	1;1	1;1	1;1	Vacuolar proton ATPase a2;Vacuolar proton ATPase a3	VHA-a2;VHA-a3	>sp|Q9SJT7|VHAA2_ARATH Vacuolar proton ATPase a2 OS=Arabidopsis thaliana GN=VHA-a2 PE=1 SV=1;>sp|Q8W4S4|VHAA3_ARATH Vacuolar proton ATPase a3 OS=Arabidopsis thaliana GN=VHA-a3 PE=1 SV=1	2	1	1	1	1	0	1	1	1	1	1	0	1	1	1	1	1	0	1	1	1	1	1.2	1.2	1.2	93.105	821	821;821	0.0032468	By matching	By matching	By MS/MS	By MS/MS	By matching	By MS/MS	1.2	0	1.2	1.2	1.2	1.2
	F4INU4;Q682S0	F4INU4;Q682S0	2;2	2;2	2;2	Root phototropism protein 2	RPT2	>tr|F4INU4|F4INU4_ARATH Root phototropism protein 2 OS=Arabidopsis thaliana GN=RPT2 PE=4 SV=1;>sp|Q682S0|RPT2_ARATH Root phototropism protein 2 OS=Arabidopsis thaliana GN=RPT2 PE=1 SV=2	2	2	2	2	2	1	2	2	2	0	2	1	2	2	2	0	2	1	2	2	2	0	3.9	3.9	3.9	60.6	545	545;593	0	By MS/MS	By matching	By MS/MS	By matching	By matching	By matching	3.9	1.8	3.9	3.9	3.9	0
	Q9S7Z8	Q9S7Z8	2	2	2	Auxin efflux carrier component 3	PIN3	>sp|Q9S7Z8|PIN3_ARATH Auxin efflux carrier component 3 OS=Arabidopsis thaliana GN=PIN3 PE=1 SV=1	1	2	2	2	1	1	2	1	1	1	1	1	2	1	1	1	1	1	2	1	1	1	5	5	5	69.465	640	640	0	By matching	By matching	By MS/MS	By MS/MS	By matching	By matching	2.3	2.3	5	2.3	2.3	2.3
	Q94A52	Q94A52	3	1	1	DEAD-box ATP-dependent RNA helicase 2	RH2	>sp|Q94A52|RH2_ARATH DEAD-box ATP-dependent RNA helicase 2 OS=Arabidopsis thaliana GN=RH2 PE=2 SV=2	1	3	1	1	3	2	1	3	3	2	1	1	1	1	1	1	1	1	1	1	1	1	5.6	3.2	3.2	45.844	408	408	0.0057637	By MS/MS	By MS/MS	By matching	By matching	By matching	By matching	5.6	5.4	3.2	5.6	5.6	5.6
	Q9C8I6;Q9FZB6;Q9FZB8-2;Q9SNA0;C0LGG6-2;F4IB71;Q9SN97;F4IB62;F4IB69;C0LGT5;Q9FZB8;Q9FZB1;F4IJP7;F4IB76;C0LGG6;O64556;C0LGP2;C0LGL4;O65924;F4J927;F4IB63;C0LGG3;F4I065;Q9SNA3;C0LGG4;Q9SI06;Q9LIG2	Q9C8I6;Q9FZB6;Q9FZB8-2;Q9SNA0;C0LGG6-2;F4IB71;Q9SN97;F4IB62;F4IB69;C0LGT5;Q9FZB8;Q9FZB1;F4IJP7;F4IB76;C0LGG6;O64556;C0LGP2;C0LGL4;O65924;F4J927;F4IB63;C0LGG3;F4I065;Q9SNA3;C0LGG4;Q9SI06;Q9LIG2	2;1;1;1;1;1;1;1;1;1;1;1;1;1;1;1;1;1;1;1;1;1;1;1;1;1;1	2;1;1;1;1;1;1;1;1;1;1;1;1;1;1;1;1;1;1;1;1;1;1;1;1;1;1	2;1;1;1;1;1;1;1;1;1;1;1;1;1;1;1;1;1;1;1;1;1;1;1;1;1;1	Probable LRR receptor-like serine/threonine-protein kinase At1g51810;Probable LRR receptor-like protein kinase At1g51890;Probable LRR receptor-like serine/threonine-protein kinase At5g16900;Probable LRR receptor-like serine/threonine-protein kinase At1g51880;Putative leucine-rich repeat receptor-like serine/threonine-protein kinase At2g19230;Probable LRR receptor-like serine/threonine-protein kin…	F19C24.3;T14L22.4;F18L15.90;F18L15.140;MEE39	>tr|Q9C8I6|Q9C8I6_ARATH Leucine-rich repeat receptor-like protein kinase OS=Arabidopsis thaliana GN=F19C24.3 PE=2 SV=1;>tr|Q9FZB6|Q9FZB6_ARATH Putative leucine-rich repeat protein kinase OS=Arabidopsis thaliana GN=T14L22.4 PE=4 SV=1;>sp|Q9FZB8-2|Y5181_ARAT	27	2	2	2	2	2	2	2	2	2	2	2	2	2	2	2	2	2	2	2	2	2	2.2	2.2	2.2	99.637	894	894;693;744;793;828;837;838;860;865;866;871;872;872;876;876;877;878;880;881;883;884;885;888;889;890;892;899	0	By matching	By MS/MS	By matching	By MS/MS	By matching	By matching	2.2	2.2	2.2	2.2	2.2	2.2
	O04487;C0Z2L8	O04487;C0Z2L8	2;1	1;1	1;1	Probable elongation factor 1-gamma 1		>sp|O04487|EF1G1_ARATH Probable elongation factor 1-gamma 1 OS=Arabidopsis thaliana GN=At1g09640 PE=2 SV=1;>tr|C0Z2L8|C0Z2L8_ARATH AT1G09640 protein OS=Arabidopsis thaliana GN=AT1G09640 PE=2 SV=1	2	2	1	1	1	1	0	2	0	1	1	1	0	1	0	1	1	1	0	1	0	1	3.6	1.9	1.9	46.66	414	414;265	0	By matching	By matching	By matching	By MS/MS	By matching	By MS/MS	1.9	1.9	0	3.6	0	1.9
	Q84WP3	Q84WP3	1	1	1	B3 domain-containing protein REM17	REM17	>sp|Q84WP3|REM17_ARATH B3 domain-containing protein REM17 OS=Arabidopsis thaliana GN=REM17 PE=2 SV=2	1	1	1	1	1	0	0	0	0	0	1	0	0	0	0	0	1	0	0	0	0	0	1.6	1.6	1.6	104.83	920	920	0.0031447	By MS/MS	By matching	By matching	By matching	By matching	By matching	1.6	0	0	0	0	0
	Q96321;F4JL11	Q96321;F4JL11	1;1	1;1	1;1	Importin subunit alpha-1;Importin subunit alpha	KAP1;IMPA-2	>sp|Q96321|IMA1_ARATH Importin subunit alpha-1 OS=Arabidopsis thaliana GN=KAP1 PE=1 SV=2;>tr|F4JL11|F4JL11_ARATH Importin subunit alpha OS=Arabidopsis thaliana GN=IMPA-2 PE=3 SV=1	2	1	1	1	1	1	1	1	1	1	1	1	1	1	1	1	1	1	1	1	1	1	2.6	2.6	2.6	58.644	532	532;535	0.0034722	By matching	By matching	By matching	By matching	By MS/MS	By matching	2.6	2.6	2.6	2.6	2.6	2.6
	Q0WW26	Q0WW26	2	2	2	Coatomer subunit gamma		>sp|Q0WW26|COPG_ARATH Coatomer subunit gamma OS=Arabidopsis thaliana GN=At4g34450 PE=1 SV=2	1	2	2	2	2	2	2	1	1	2	2	2	2	1	1	2	2	2	2	1	1	2	2.6	2.6	2.6	98.49	886	886	0	By matching	By MS/MS	By matching	By matching	By matching	By MS/MS	2.6	2.6	2.6	1.2	1.4	2.6
	Q8VZ74	Q8VZ74	1	1	1		K1F13.13	>tr|Q8VZ74|Q8VZ74_ARATH GTP-binding protein Era OS=Arabidopsis thaliana GN=K1F13.13 PE=2 SV=1	1	1	1	1	1	1	1	1	1	1	1	1	1	1	1	1	1	1	1	1	1	1	1.6	1.6	1.6	48.931	427	427	0.002994	By matching	By MS/MS	By matching	By matching	By matching	By matching	1.6	1.6	1.6	1.6	1.6	1.6
	P56797	P56797	1	1	1	30S ribosomal protein S2, chloroplastic	rps2	>sp|P56797|RR2_ARATH 30S ribosomal protein S2, chloroplastic OS=Arabidopsis thaliana GN=rps2 PE=3 SV=1	1	1	1	1	0	0	0	0	1	0	0	0	0	0	1	0	0	0	0	0	1	0	6.4	6.4	6.4	26.904	236	236	0.0032895	By matching	By matching	By matching	By matching	By MS/MS	By matching	0	0	0	0	6.4	0
	Q9LK36	Q9LK36	15	1	1	Adenosylhomocysteinase 2	SAHH2	>sp|Q9LK36|SAHH2_ARATH Adenosylhomocysteinase 2 OS=Arabidopsis thaliana GN=SAHH2 PE=1 SV=1	1	15	1	1	15	14	12	15	15	15	1	1	1	1	1	1	1	1	1	1	1	1	33.8	1.6	1.6	53.159	485	485	0	By matching	By matching	By matching	By MS/MS	By matching	By matching	33.8	32	25.4	33.8	33.8	33.8
	O48963	O48963	2	2	2	Phototropin-1	PHOT1	>sp|O48963|PHOT1_ARATH Phototropin-1 OS=Arabidopsis thaliana GN=PHOT1 PE=1 SV=1	1	2	2	2	1	1	2	0	1	1	1	1	2	0	1	1	1	1	2	0	1	1	2.4	2.4	2.4	111.69	996	996	0	By matching	By matching	By MS/MS	By matching	By matching	By MS/MS	1.4	1.4	2.4	0	1.4	1.4
	P20431	P20431	6	1	1	ATPase 3, plasma membrane-type	AHA3	>sp|P20431|PMA3_ARATH ATPase 3, plasma membrane-type OS=Arabidopsis thaliana GN=AHA3 PE=1 SV=2	1	6	1	1	5	6	5	6	4	6	1	1	1	1	1	1	1	1	1	1	1	1	7.2	1.3	1.3	104.45	949	949	0.0030211	By matching	By matching	By matching	By MS/MS	By matching	By matching	5.2	7.2	5.2	7.2	6	7.2
	C0LGV1	C0LGV1	1	1	1	LRR receptor-like serine/threonine-protein kinase RCH1	RCH1	>sp|C0LGV1|RCH1_ARATH LRR receptor-like serine/threonine-protein kinase RCH1 OS=Arabidopsis thaliana GN=RCH1 PE=2 SV=1	1	1	1	1	1	1	1	1	0	0	1	1	1	1	0	0	1	1	1	1	0	0	1.1	1.1	1.1	123.61	1135	1135	1	By matching	By MS/MS	By matching	By MS/MS	By matching	By matching	1.1	1.1	1.1	1.1	0	0
	Q9FHD7;F4I3M3;Q9FIL1;A8MQ88;Q8W4L3;Q9M324;F4JPT1;Q9SR39;F4HU55;Q9LFD0	Q9FHD7;F4I3M3;Q9FIL1;A8MQ88;Q8W4L3;Q9M324	3;3;3;2;2;2;1;1;1;1	2;2;2;1;2;1;0;0;1;0	2;2;2;1;2;1;0;0;1;0	Probable serine/threonine-protein kinase At5g41260	F6N23.9;F5K20_330	>sp|Q9FHD7|Y5126_ARATH Probable serine/threonine-protein kinase At5g41260 OS=Arabidopsis thaliana GN=At5g41260 PE=1 SV=1;>tr|F4I3M3|F4I3M3_ARATH Protein kinase protein with tetratricopeptide repeat domain OS=Arabidopsis thaliana GN=AT1G63500 PE=4 SV=1;>tr|	10	3	2	2	1	1	3	1	1	1	0	0	2	0	0	0	0	0	2	0	0	0	6.2	4.5	4.5	54.624	487	487;487;489;359;489;490;153;477;483;499	0	By matching	By matching	By MS/MS	By matching	By matching	By matching	1.6	1.6	6.2	1.6	1.6	1.6
	Q8VY15	Q8VY15	1	1	1		At1g60210	>tr|Q8VY15|Q8VY15_ARATH Putative uncharacterized protein At1g60210 OS=Arabidopsis thaliana GN=At1g60210 PE=2 SV=1	1	1	1	1	1	1	0	0	1	1	1	1	0	0	1	1	1	1	0	0	1	1	1.8	1.8	1.8	101.5	899	899	0	By matching	By matching	By matching	By matching	By matching	By MS/MS	1.8	1.8	0	0	1.8	1.8
	Q9SV21;Q9SV20	Q9SV21;Q9SV20	1;1	1;1	1;1	Coatomer subunit beta-1;Coatomer subunit beta-2		>sp|Q9SV21|COPB1_ARATH Coatomer subunit beta-1 OS=Arabidopsis thaliana GN=At4g31480 PE=1 SV=2;>sp|Q9SV20|COPB2_ARATH Coatomer subunit beta-2 OS=Arabidopsis thaliana GN=At4g31490 PE=2 SV=2	2	1	1	1	1	1	1	1	1	1	1	1	1	1	1	1	1	1	1	1	1	1	1.2	1.2	1.2	106.14	948	948;948	0.003268	By matching	By matching	By matching	By MS/MS	By matching	By MS/MS	1.2	1.2	1.2	1.2	1.2	1.2
	Q94A40;Q9SJT9	Q94A40;Q9SJT9	3;3	3;3	3;3	Coatomer subunit alpha-1;Coatomer subunit alpha-2		>sp|Q94A40|COPA1_ARATH Coatomer subunit alpha-1 OS=Arabidopsis thaliana GN=At1g62020 PE=1 SV=2;>sp|Q9SJT9|COPA2_ARATH Coatomer subunit alpha-2 OS=Arabidopsis thaliana GN=At2g21390 PE=2 SV=1	2	3	3	3	2	2	2	2	2	3	2	2	2	2	2	3	2	2	2	2	2	3	2.8	2.8	2.8	136.56	1216	1216;1218	0	By matching	By matching	By matching	By MS/MS	By matching	By MS/MS	2.1	2.1	2.1	2.1	2.1	2.8
	Q8L828;F4J1E2;Q8L828-2;Q9C827;F4J1E5;F4ICX0	Q8L828;F4J1E2;Q8L828-2;Q9C827;F4J1E5;F4ICX0	1;1;1;1;1;1	1;1;1;1;1;1	1;1;1;1;1;1	Coatomer subunit beta-3;Coatomer subunit beta-2		>sp|Q8L828|COB23_ARATH Coatomer subunit beta-3 OS=Arabidopsis thaliana GN=At3g15980 PE=2 SV=1;>tr|F4J1E2|F4J1E2_ARATH Coatomer subunit beta-3 OS=Arabidopsis thaliana GN=AT3G15980 PE=2 SV=1;>sp|Q8L828-2|COB23_ARATH Isoform 2 of Coatomer subunit beta-3 OS	6	1	1	1	1	1	1	1	1	1	1	1	1	1	1	1	1	1	1	1	1	1	1.1	1.1	1.1	102.48	909	909;914;918;926;930;970	0.0057307	By matching	By matching	By matching	By MS/MS	By matching	By matching	1.1	1.1	1.1	1.1	1.1	1.1
	F4JVZ4;F4JVZ5;Q0WPU1	F4JVZ4;F4JVZ5;Q0WPU1	1;1;1	1;1;1	1;1;1	Myosin-15	XI-I	>tr|F4JVZ4|F4JVZ4_ARATH Putative myosin OS=Arabidopsis thaliana GN=XI-I PE=2 SV=1;>tr|F4JVZ5|F4JVZ5_ARATH Putative myosin OS=Arabidopsis thaliana GN=XI-I PE=2 SV=1;>tr|Q0WPU1|Q0WPU1_ARATH Myosin-like protein OS=Arabidopsis thaliana GN=XI-I PE=2 SV=1	3	1	1	1	1	1	1	1	1	1	1	1	1	1	1	1	1	1	1	1	1	1	0.7	0.7	0.7	169.94	1492	1492;1503;1522	0.0033223	By matching	By matching	By MS/MS	By MS/MS	By matching	By matching	0.7	0.7	0.7	0.7	0.7	0.7
	P22954;Q9C7X7	P22954;Q9C7X7	12;10	1;1	1;1	Probable mediator of RNA polymerase II transcription subunit 37c;Heat shock 70 kDa protein 18	MED37D;HSP70-18	>sp|P22954|MD37D_ARATH Probable mediator of RNA polymerase II transcription subunit 37c OS=Arabidopsis thaliana GN=MED37D PE=1 SV=2;>sp|Q9C7X7|HSP7N_ARATH Heat shock 70 kDa protein 18 OS=Arabidopsis thaliana GN=HSP70-18 PE=2 SV=1	2	12	1	1	10	10	11	10	10	11	0	0	0	0	0	1	0	0	0	0	0	1	21.9	2.1	2.1	71.386	653	653;617	0	By matching	By matching	By matching	By matching	By matching	By MS/MS	18.4	18.4	19.8	18.4	18.4	20.5
	Q9M276	Q9M276	1	1	1	Homeobox-leucine zipper protein ATHB-12	ATHB-12	>sp|Q9M276|ATB12_ARATH Homeobox-leucine zipper protein ATHB-12 OS=Arabidopsis thaliana GN=ATHB-12 PE=2 SV=1	1	1	1	1	0	1	0	0	1	1	0	1	0	0	1	1	0	1	0	0	1	1	6.8	6.8	6.8	27.485	235	235	1	By matching	By matching	By matching	By matching	By matching	By MS/MS	0	6.8	0	0	6.8	6.8
	Q9LFE0	Q9LFE0	4	4	4		F5E19_120	>tr|Q9LFE0|Q9LFE0_ARATH Putative uncharacterized protein F5E19_120 OS=Arabidopsis thaliana GN=F5E19_120 PE=4 SV=1	1	4	4	4	1	0	1	0	2	2	1	0	1	0	2	2	1	0	1	0	2	2	5.9	5.9	5.9	94.141	820	820	0	By MS/MS	By matching	By MS/MS	By matching	By MS/MS	By MS/MS	1.2	0	2	0	2.3	2.8
	B6EUA9-2;B6EUA9	B6EUA9-2;B6EUA9	1;1	1;1	1;1	Pre-mRNA-processing protein 40A	PRP40A	>sp|B6EUA9-2|PR40A_ARATH Isoform 2 of Pre-mRNA-processing protein 40A OS=Arabidopsis thaliana GN=PRP40A;>sp|B6EUA9|PR40A_ARATH Pre-mRNA-processing protein 40A OS=Arabidopsis thaliana GN=PRP40A PE=1 SV=1	2	1	1	1	1	1	1	1	1	1	1	1	1	1	1	1	1	1	1	1	1	1	1.3	1.3	1.3	105.64	926	926;958	0.0030675	By matching	By matching	By matching	By matching	By matching	By MS/MS	1.3	1.3	1.3	1.3	1.3	1.3
	CON__P13647;CON__Q8VED5	CON__P13647	5;2	1;0	1;0			>P13647 SWISS-PROT:P13647 Tax_Id=9606 Gene_Symbol=KRT5 Keratin, type II cytoskeletal 5	2	5	1	1	3	3	3	2	5	5	0	0	0	0	1	1	0	0	0	0	1	1	9.8	2.5	2.5	62.378	590	590;531	0.0032787	By matching	By matching	By matching	By matching	By MS/MS	By matching	5.4	5.4	5.6	3.7	9.8	9.8
	CON__Q04695;CON__Q9QWL7	CON__Q04695;CON__Q9QWL7	5;5	1;1	1;1			>Q04695 SWISS-PROT:Q04695 Tax_Id=9606 Gene_Symbol=KRT17 Keratin, type I cytoskeletal 17;>Q9QWL7 SWISS-PROT:Q9QWL7 Tax_Id=10090 Gene_Symbol=Krt17 Keratin, type I cytoskeletal 17	2	5	1	1	5	4	3	3	5	4	1	1	0	0	1	0	1	1	0	0	1	0	9.5	2.8	2.8	48.105	432	432;433	0.0033333	By matching	By matching	By matching	By matching	By MS/MS	By matching	9.5	6.5	6.2	6.2	9.5	6.7
	Q9LSJ2	Q9LSJ2	1	1	1	ABC transporter B family member 22	ABCB22	>sp|Q9LSJ2|AB22B_ARATH ABC transporter B family member 22 OS=Arabidopsis thaliana GN=ABCB22 PE=3 SV=2	1	1	1	1	0	1	1	1	1	0	0	1	1	1	1	0	0	1	1	1	1	0	0.7	0.7	0.7	134.94	1229	1229	0.0033898	By matching	By MS/MS	By matching	By matching	By MS/MS	By matching	0	0.7	0.7	0.7	0.7	0
	Q93Z01	Q93Z01	1	1	1			>tr|Q93Z01|Q93Z01_ARATH AT5g58730/mzn1_180 OS=Arabidopsis thaliana GN=AT5G58730 PE=2 SV=1	1	1	1	1	0	0	0	1	0	0	0	0	0	1	0	0	0	0	0	1	0	0	2.8	2.8	2.8	38.646	353	353	1	By matching	By matching	By matching	By MS/MS	By matching	By matching	0	0	0	2.8	0	0
	F4JTF2;Q8GUP3	F4JTF2;Q8GUP3	1;1	1;1	1;1			>tr|F4JTF2|F4JTF2_ARATH Uncharacterized protein OS=Arabidopsis thaliana GN=AT4G31880 PE=2 SV=1;>tr|Q8GUP3|Q8GUP3_ARATH Putative uncharacterized protein At4g31880 OS=Arabidopsis thaliana GN=AT4G31880 PE=2 SV=1	2	1	1	1	0	0	1	0	0	0	0	0	1	0	0	0	0	0	1	0	0	0	1.1	1.1	1.1	94.08	872	872;873	0.003096	By matching	By matching	By MS/MS	By matching	By matching	By matching	0	0	1.1	0	0	0
	O80958	O80958	1	1	1	Pentatricopeptide repeat-containing protein At2g39230, mitochondrial	LOJ	>sp|O80958|PP194_ARATH Pentatricopeptide repeat-containing protein At2g39230, mitochondrial OS=Arabidopsis thaliana GN=LOJ PE=1 SV=1	1	1	1	1	1	0	1	0	0	1	1	0	1	0	0	1	1	0	1	0	0	1	0.9	0.9	0.9	97.668	867	867	1	By matching	By matching	By matching	By matching	By matching	By MS/MS	0.9	0	0.9	0	0	0.9
	F4I8B9	F4I8B9	1	1	1	Putative WEB family protein At1g65010, chloroplastic		>sp|F4I8B9|Y1501_ARATH Putative WEB family protein At1g65010, chloroplastic OS=Arabidopsis thaliana GN=At1g65010 PE=1 SV=1	1	1	1	1	0	0	1	0	0	0	0	0	1	0	0	0	0	0	1	0	0	0	0.6	0.6	0.6	152.7	1345	1345	0	By matching	By matching	By MS/MS	By matching	By matching	By matching	0	0	0.6	0	0	0
	Q9C6P3	Q9C6P3	1	1	1	Calcium-dependent protein kinase 33	CPK33	>sp|Q9C6P3|CDPKX_ARATH Calcium-dependent protein kinase 33 OS=Arabidopsis thaliana GN=CPK33 PE=2 SV=1	1	1	1	1	1	0	0	0	0	0	1	0	0	0	0	0	1	0	0	0	0	0	1.7	1.7	1.7	58.605	521	521	1	By MS/MS	By matching	By matching	By matching	By matching	By matching	1.7	0	0	0	0	0
	B3H660	B3H660	1	1	1			>tr|B3H660|B3H660_ARATH U-box domain-containing protein 10 OS=Arabidopsis thaliana GN=At1g71020 PE=4 SV=1	1	1	1	1	0	0	0	1	0	0	0	0	0	1	0	0	0	0	0	1	0	0	2.1	2.1	2.1	52.619	480	480	0.0031949	By matching	By matching	By matching	By MS/MS	By matching	By matching	0	0	0	2.1	0	0
	F4IGI4;P45434	F4IGI4;P45434	1;1	1;1	1;1	Translocon-associated protein subunit alpha		>tr|F4IGI4|F4IGI4_ARATH Translocon-associated protein subunit alpha OS=Arabidopsis thaliana GN=AT2G21160 PE=2 SV=1;>sp|P45434|SSRA_ARATH Translocon-associated protein subunit alpha OS=Arabidopsis thaliana GN=At2g21160 PE=2 SV=3	2	1	1	1	0	0	0	1	0	0	0	0	0	1	0	0	0	0	0	1	0	0	3.7	3.7	3.7	20.551	188	188;258	0.0034364	By matching	By matching	By matching	By MS/MS	By matching	By matching	0	0	0	3.7	0	0
	Q9SL17	Q9SL17	1	1	1			>tr|Q9SL17|Q9SL17_ARATH Putative uncharacterized protein At2g05500 OS=Arabidopsis thaliana GN=At2g05500 PE=4 SV=1	1	1	1	1	0	0	0	0	0	1	0	0	0	0	0	1	0	0	0	0	0	1	9.1	9.1	9.1	10.499	88	88	0.0031348	By matching	By matching	By matching	By matching	By matching	By MS/MS	0	0	0	0	0	9.1
[truncated: 43 more columns]

## Sheet: Sheet1
								MS/MS Count Ana_noEST_rep1	MS/MS Count Ana_noEST_rep2	MS/MS Count Ana_noEST_rep3	MS/MS Count Ana_withEST_rep1	MS/MS Count Ana_withEST_rep2	MS/MS Count Ana_withEST_rep3
Q6EVK6-2;Q6EVK6	Q6EVK6-2;Q6EVK6	1;1	1;1	1;1	ATP-dependent helicase BRM	BRM	>sp|Q6EVK6-2|BRM_ARATH Isoform 2 of ATP-dependent helicase BRM OS=Arabidopsis thaliana GN=BRM;>sp|Q6EVK6|BRM_ARATH ATP-dependent helicase BRM OS=Arabidopsis thaliana GN=BRM PE=1 SV=1	0	0	0	1	1	1
Q9SU93	Q9SU93	1	1	1		T16L4.30	>tr|Q9SU93|Q9SU93_ARATH Putative uncharacterized protein AT4g29520 OS=Arabidopsis thaliana GN=T16L4.30 PE=4 SV=1	0	0	0	1	1	1
P53492	P53492	6	2	1	Actin-7	ACT7	>sp|P53492|ACT7_ARATH Actin-7 OS=Arabidopsis thaliana GN=ACT7 PE=1 SV=1	0	0	0	1	1	2
Q9ZWT3	Q9ZWT3	1	1	1	Probable inorganic phosphate transporter 1-6	PHT1-6	>sp|Q9ZWT3|PHT16_ARATH Probable inorganic phosphate transporter 1-6 OS=Arabidopsis thaliana GN=PHT1-6 PE=2 SV=1	0	0	0	1	1	0
Q9SV21;Q9SV20	Q9SV21;Q9SV20	1;1	1;1	1;1	Coatomer subunit beta-1;Coatomer subunit beta-2		>sp|Q9SV21|COPB1_ARATH Coatomer subunit beta-1 OS=Arabidopsis thaliana GN=At4g31480 PE=1 SV=2;>sp|Q9SV20|COPB2_ARATH Coatomer subunit beta-2 OS=Arabidopsis thaliana GN=At4g31490 PE=2 SV=2	0	0	0	1	0	1
Q9SRH6;Q9FM19	Q9SRH6;Q9FM19	2;1	2;1	2;1	Hypersensitive-induced response protein 3;Hypersensitive-induced response protein 1	HIR3;HIR1	>sp|Q9SRH6|HIR3_ARATH Hypersensitive-induced response protein 3 OS=Arabidopsis thaliana GN=HIR3 PE=1 SV=1;>sp|Q9FM19|HIR1_ARATH Hypersensitive-induced response protein 1 OS=Arabidopsis thaliana GN=HIR1 PE=1 SV=1	0	0	0	1	0	1
Q9SEH3;Q9FPJ4	Q9SEH3;Q9FPJ4	2;2	2;2	2;2	Ras-related protein RABD2c;Ras-related protein RABD2b	RABD2C;RABD2B	>sp|Q9SEH3|RAD2C_ARATH Ras-related protein RABD2c OS=Arabidopsis thaliana GN=RABD2C PE=2 SV=1;>sp|Q9FPJ4|RAD2B_ARATH Ras-related protein RABD2b OS=Arabidopsis thaliana GN=RABD2B PE=2 SV=1	0	0	0	3	0	1
