# Supplementary material for: The Phloem Intercalated With Xylem-Correlated 3 Receptor-Like Kinase Constitutively Interacts With Brassinosteroid Insensitive 1-Associated Receptor Kinase 1 and Is Involved in Vascular Development in Arabidopsis
Source: Front Plant Sci. 2022 Jan 11;12:706633. doi: 10.3389/fpls.2021.706633 (PMC8786740; doi:10.3389/fpls.2021.706633)
Supplement: Supplementary Table 2 — Primers used to monitor transcript levels by qPCR of PXC3, WOX4, and WOX14. [file Table_2.XLSX]

## Sheet: Primers for qPCR gene sequence
Primer name	Sequence
ACT2-F	GCCATCCAAGCTGTTCTCTC
ACT2-R	ACCCTCGTAGATTGGCACAG
TUA4-F	TCATCTCCGCAGAGAAAGCC
TUA4-R	GTGACGTGGGTCACACTTA
PXC3-F	ACTGGCCAATGAGACTGTCC
PXC3-R	GATGGCGACTTGGTGGAGAA
WOX4-F	TCACGACCACTGGTGTCTTT
WOX4-R	ACCATTGGTTCTCTCATAATGTCT
WOX14-F	AAACGAAAGCAGCCTCAAAC
WOX14-R	CCCTGAATCTCCACAACTCC
